# Supplementary material for: Identification of MiRNA from Eggplant (Solanum melongena L.) by Small RNA Deep Sequencing and Their Response to Verticillium dahliae Infection
Source: PLoS One. 2013 Aug 27;8(8):e72840. doi: 10.1371/journal.pone.0072840 (PMC3754920; doi:10.1371/journal.pone.0072840)
Supplement: Table S2 — Evolutionary conservation of known eggplant miRNAs. (XLS) [file pone.0072840.s004.xls]

## Sheet: Sheet1
miRNA family	Nicotiana tabacum	Solanum lycopersicum	Solanum tuberosum	Arabidopsis thaliana	Chlamydomonas reinhardtii	Pinus taeda	Physcomitrella patens	Medicago truncatula	Glycine max	Gossypium hirsutum	Populus trichocarpa	Brassica napus	Vitis vinifer	Citrus sinensis	Malus domestica	Cucumis melo	Zea may	Oryza sativa	Sorghum bicolor	Triticum aestivum
miR1023							*
miR1026							*
miR1030							*
miR1088
miR1120																				*
miR1127																				*
miR1128																				*
miR1222							*
miR1310						*
miR1318																		*
miR1428																		*
miR1432																	*	*	*
miR1436																		*
miR1439																		*
miR1446	*										*
miR1507								*	*
miR1520									*
miR156	*	*		*		*	*	*	*	*	*	*	*	*	*	*	*	*	*	*
miR157				*
miR158				*
miR159	*	*		*		*		*	*		*	*	*	*	*	*	*	*	*	*
miR160	*	*		*			*	*	*		*	*	*	*	*	*	*	*	*	*
miR162	*	*		*				*	*	*	*	*	*	*	*	*	*	*	*
miR164	*			*				*	*	*	*	*	*	*	*	*	*	*	*	*
miR165				*
miR166	*	*		*		*	*	*	*		*	*	*	*	*	*	*	*	*
miR167	*	*		*			*	*	*	*	*	*	*	*	*	*	*	*	*	*
miR168	*			*				*	*		*	*	*		*	*	*	*	*
miR169	*	*		*				*	*	*	*	*	*	*	*	*	*	*	*
miR170				*
miR171	*	*		*		*	*	*	*		*	*	*	*	*	*	*	*	*	*
miR172	*	*		*				*	*	*	*	*	*	*	*	*	*	*	*
miR1863																*		*
miR1885
miR2086								*
miR2111				*				*	*		*	*	*		*	*
miR2118								*	*						*		*	*	*
miR2911	*
miR2950										*			*
miR319	*	*		*		*	*	*	*		*		*	*	*	*	*	*	*	*
miR3440
miR3627													*		*
miR3630													*
miR390	*			*		*	*	*	*	*	*	*	*	*	*	*	*	*	*
miR393				*				*	*	*	*	*	*	*	*	*	*	*	*
miR394	*			*					*	*	*	*	*	*	*	*	*	*	*
miR395	*	*		*			*	*	*		*	*	*	*	*	*	*	*	*	*
miR396	*			*		*		*	*	*	*	*	*	*	*	*	*	*	*
miR397	*	*		*					*		*	*	*	*	*	*	*	*	*
miR398	*			*		*		*	*	*	*		*	*	*	*	*	*	*	*
miR399	*	*		*				*	*	*	*	*	*	*	*	*	*	*	*	*
miR403				*					*		*	*	*	*	*
miR408	*			*		*	*	*	*		*		*	*	*	*	*	*	*	*
miR414				*			*											*
miR4414								*	*
miR477	*						*				*		*	*	*	*
miR479	*									*	*		*	*
miR482	*	*	*			*		*	*	*	*		*	*	*		*
miR5048
miR5049
miR5169
miR5171
miR5175
miR5204								*
miR5234								*
miR5240								*
miR5281								*
miR5284								*
miR529							*										*	*	*
miR5298								*
miR530								*	*		*			*		*		*
miR5301		*
miR5303	*	*
miR535							*						*	*	*			*
miR5635				*
miR5654				*
miR5745								*
miR6019	*
miR6020	*
miR6022		*	*
miR6023		*	*
miR6024	*	*	*
miR6025	*		*
miR6026		*	*
miR6027		*	*
miR6149	*
miR6164	*
miR6439											*
miR773				*
miR774				*
miR781				*
miR812																		*
miR820																		*
miR827	*			*						*	*			*	*		*	*
miR829				*
miR845				*									*			*
miR854				*												*
miR857				*										*
miR902							*
