# Supplementary material for: Identification of MiRNA from Eggplant (Solanum melongena L.) by Small RNA Deep Sequencing and Their Response to Verticillium dahliae Infection
Source: PLoS One. 2013 Aug 27;8(8):e72840. doi: 10.1371/journal.pone.0072840 (PMC3754920; doi:10.1371/journal.pone.0072840)
Supplement: Table S3 — Predicted targets of the identified known and novel miRNAs. (XLS) [file pone.0072840.s005.xls]

## Sheet: Target Prediction
miRNA_Acc.	Target_Acc.	Expectation	UPE	miRNA_start	miRNA_end	Target_start	Target_end	miRNA_aligned_fragment	Target_aligned_fragment	Inhibition	Target_Desc.	multiplicity
miR1023	TC7005	3	21.876	1	21	363	383	AGGGAAUUGUAGUAGAGUGCA	UGCACUCAACUACAAUUCUUG	Cleavage	similar to UniRef100_A7NUI5 Cluster: Chromosome chr18 scaffold_1, whole genome shotgun sequence; n=1; Vitis vinifera|Rep: Chromosome chr18 scaffold_1, whole genome shotgun sequence - Vitis vinifera (Grape), partial (39%)	1
miR1023	FS005255	3	11.902	1	21	285	305	AGGGAAUUGUAGUAGAGUGCA	UGCACUCUACUGUUGUUCCUU	Cleavage	similar to UniRef100_A7P401 Cluster: Chromosome chr1 scaffold_5, whole genome shotgun sequence; n=1; Vitis vinifera|Rep: Chromosome chr1 scaffold_5, whole genome shotgun sequence - Vitis vinifera (Grape), partial (9%)	1
miR1026	TC7614	1.5	17.864	1	20	259	278	AGAGACAAGACUUGAAGUAC	GUAGUUCAAGUCUUGUCUUU	Cleavage	similar to UniRef100_Q3DPI9 Cluster: Potassium uptake protein; n=1; Streptococcus agalactiae 18RS21|Rep: Potassium uptake protein - Streptococcus agalactiae 18RS21, partial (5%)	1
miR1026	TC358	2.5	9.943	1	20	1464	1483	AGAGACAAGACUUGAAGUAC	ACAUUUCAAGUCUUGUCUCU	Cleavage	similar to UniRef100_Q7F8R0 Cluster: KH domain-containing protein-like; n=2; Oryza sativa|Rep: KH domain-containing protein-like - Oryza sativa subsp. japonica (Rice), partial (52%)	1
miR1026	FS083002	3	13.65	1	21	155	175	AGAGACAAGACUUGAAGUACA	UGGCCUACAAGUCUUGUCUCU	Cleavage	similar to UniRef100_A7R3Y7 Cluster: Chromosome undetermined scaffold_588, whole genome shotgun sequence; n=1; Vitis vinifera|Rep: Chromosome undetermined scaffold_588, whole genome shotgun sequence - Vitis vinifera (Grape), partial (13%)	1
miR1030	FS085088	3	24.04	1	20	516	535	UCUGCUUCUGCACCUGCCUA	GAGGUAGGGGCAGAGGCAGA	Cleavage	similar to UniRef100_A7QKT7 Cluster: Chromosome undetermined scaffold_114, whole genome shotgun sequence; n=1; Vitis vinifera|Rep: Chromosome undetermined scaffold_114, whole genome shotgun sequence - Vitis vinifera (Grape), partial (62%)	1
miR1030	FS026037	3	15.846	1	20	155	174	UCUGCUUCUGCACCUGCCUA	GAAGCAGUUGCAGAAGCAGA	Cleavage	homologue to UniRef100_A9GU60 Cluster: Loricrin-like protein precursor; n=1; Methylobacterium nodulans ORS 2060|Rep: Loricrin-like protein precursor - Methylobacterium nodulans ORS 2060, partial (9%)	1
miR1030	TC4166	3	20.144	1	20	213	232	UCUGCUUCUGCACCUGCCUA	GAAGCAGGAGCAGAAGCAGA	Cleavage	similar to UniRef100_A7P7X8 Cluster: Chromosome chr3 scaffold_8, whole genome shotgun sequence; n=1; Vitis vinifera|Rep: Chromosome chr3 scaffold_8, whole genome shotgun sequence - Vitis vinifera (Grape), partial (98%)	1
miR1088	TC5371	2	16.551	1	20	165	184	CAGAAGAUAGAGAGCACGAA	CUCGUGCUCUCUCUCUUCUG	Cleavage		1
miR1088	TC6471	3	10.387	1	21	19	40	CAGAAG-AUAGAGAGCACGAAU	AUUUGUGCUCUCUAUGCUUCUG	Cleavage		1
miR1088	TC9790	3	10.995	1	20	518	537	CAGAAGAUAGAGAGCACGAA	ACCAUGCUCUCUAUCUUCUG	Cleavage	similar to UniRef100_A1YWL8 Cluster: Squamosa promoter binding protein-like protein; n=1; Capsicum annuum|Rep: Squamosa promoter binding protein-like protein - Capsicum annuum (Bell pepper), complete	1
miR1088	TC7137	3	16.3	1	20	372	391	CAGAAGAUAGAGAGCACGAA	AUAGUGCUUUUUAUCUUCUG	Cleavage	similar to UniRef100_A7PNY6 Cluster: Chromosome chr8 scaffold_23, whole genome shotgun sequence; n=1; Vitis vinifera|Rep: Chromosome chr8 scaffold_23, whole genome shotgun sequence - Vitis vinifera (Grape), partial (40%)	1
miR1088	FS013642	3	7.849	1	20	42	61	CAGAAGAUAGAGAGCACGAA	UUUGUUCUCUCUUUCUUUUG	Cleavage	UniRef100_A7QSU3 Cluster: Chromosome chr4 scaffold_162, whole genome shotgun sequence; n=1; Vitis vinifera|Rep: Chromosome chr4 scaffold_162, whole genome shotgun sequence - Vitis vinifera (Grape), partial (4%)	1
miR1120	TC8079	2	19.312	1	22	468	489	AUAUUCUUUACUGUAUGGACGG	CUGUCCAUACGGUGGAGAGUAU	Cleavage	homologue to UniRef100_Q2XTC0 Cluster: Ubiquitin carrier protein; n=1; Solanum tuberosum|Rep: Ubiquitin carrier protein - Solanum tuberosum (Potato), partial (98%)	1
miR1120	TC11815	3	23.398	1	22	364	385	AUAUUCUUUACUGUAUGGACGG	CGGUGCAUACGGUGGAGAGUAU	Cleavage	similar to UniRef100_A7PIX2 Cluster: Ubiquitin carrier protein; n=1; Vitis vinifera|Rep: Ubiquitin carrier protein - Vitis vinifera (Grape), partial (98%)	1
miR1120	FS083415	3	9.413	1	20	589	608	AUAUUCUUUACUGUAUGGAC	AUUCAUACAAUAAAGGAUAU	Translation	weakly similar to UniRef100_A9V9G0 Cluster: Predicted protein; n=1; Monosiga brevicollis MX1|Rep: Predicted protein - Monosiga brevicollis MX1, partial (4%)	1
miR1120	FS087220	3	11.081	1	20	380	399	AUAUUCUUUACUGUAUGGAC	GUUCAUACAAUAAAGAAAAU	Translation	UniRef100_A7JV80 Cluster: Cell division protein FtsW; n=1; Mannheimia haemolytica PHL213|Rep: Cell division protein, partial (3%)	1
miR1120	TC1474	3	19.654	1	21	626	646	AUAUUCUUUACUGUAUGGACG	UGUCCAUGGACUAGAGAAUAU	Translation	weakly similar to UniRef100_A7PUA2 Cluster: Chromosome chr7 scaffold_31, whole genome shotgun sequence; n=1; Vitis vinifera|Rep: Chromosome chr7 scaffold_31, whole genome shotgun sequence - Vitis vinifera (Grape), partial (19%)	1
miR1127	FS004959	3	16.461	1	20	503	522	ACUCCCUUCGUUCGGAAUUA	UAAUUUGGGAUGGAGGGAGU	Cleavage	similar to UniRef100_Q0JEJ9 Cluster: Os04g0255500 protein; n=1; Oryza sativa Japonica Group|Rep: Os04g0255500 protein - Oryza sativa subsp. japonica (Rice), partial (19%)	1
miR1222	FS003071	2	17.765	1	23	171	193	CUUGUAGGAUUUCAUUGGGUAUA	UAUACCCAGUGAAAUCCCACAAG	Cleavage	weakly similar to UniRef100_Q2Z1Y8 Cluster: 1-acyl-sn-glycerol-3-phosphate acyltransferase; n=1; Prunus mume|Rep: 1-acyl-sn-glycerol-3-phosphate acyltransferase - Prunus mume (Japanese flowering apricot), partial (22%)	1
miR1222	TC12207	2.5	12.243	1	23	555	577	CUUGUAGGAUUUCAUUGGGUAUA	UAUACCCAAUGAAAUCCAACAAA	Cleavage	similar to UniRef100_A7P653 Cluster: Chromosome chr4 scaffold_6, whole genome shotgun sequence; n=1; Vitis vinifera|Rep: Chromosome chr4 scaffold_6, whole genome shotgun sequence - Vitis vinifera (Grape), partial (9%)	1
miR1222	TC4651	1.5	15.725	1	22	1226	1247	CUUGUAGGAUUUCAUUGGGUAU	GUACUCAGUGAAAUUCUACAAG	Cleavage	similar to UniRef100_Q9FL70 Cluster: Cotton fiber expressed protein 1-like protein; n=1; Arabidopsis thaliana|Rep: Cotton fiber expressed protein 1-like protein - Arabidopsis thaliana (Mouse-ear cress), partial (29%)	1
miR1222	TC14289	2	22.596	1	22	901	922	CUUGUAGGAUUUCAUUGGGUAU	AUACCCAGUGAAAUCCCACAAG	Cleavage	similar to UniRef100_Q0WVE9 Cluster: Probable plastidic glucose transporter 1; n=1; Arabidopsis thaliana|Rep: Probable plastidic glucose transporter 1 - Arabidopsis thaliana (Mouse-ear cress), partial (17%)	1
miR1222	TC4291	2	13.567	1	22	801	822	CUUGUAGGAUUUCAUUGGGUAU	AUACCCAGUGAAAUCCCACAAG	Cleavage	similar to UniRef100_A7PVJ5 Cluster: Chromosome chr9 scaffold_33, whole genome shotgun sequence; n=1; Vitis vinifera|Rep: Chromosome chr9 scaffold_33, whole genome shotgun sequence - Vitis vinifera (Grape), partial (46%)	1
miR1222	TC3319	2	21.193	1	22	932	953	CUUGUAGGAUUUCAUUGGGUAU	AUAUCCAAUGAAAUCUUGUAAG	Cleavage	similar to UniRef100_P57742 Cluster: Probable prefoldin subunit 5; n=1; Arabidopsis thaliana|Rep: Probable prefoldin subunit 5 - Arabidopsis thaliana (Mouse-ear cress), partial (91%)	1
miR1222	TC13684	2	19.744	1	22	656	677	CUUGUAGGAUUUCAUUGGGUAU	AUACCCAGUGAAAUCCCACAAG	Cleavage		1
miR1222	FS087158	2	10.781	1	22	637	658	CUUGUAGGAUUUCAUUGGGUAU	AUACCCAGUGAAAUCCCACAAG	Cleavage		1
miR1222	TC6272	2	20.169	1	22	546	567	CUUGUAGGAUUUCAUUGGGUAU	AUACCCAGUGAAAUCCCACAAG	Cleavage		1
miR1222	TC14104	2	22.063	1	22	471	492	CUUGUAGGAUUUCAUUGGGUAU	AUACCCAGUGAAAUCCCACAAG	Cleavage	weakly similar to UniRef100_Q9ATB4 Cluster: Transcriptional adapter ADA2b; n=1; Arabidopsis thaliana|Rep: Transcriptional adapter ADA2b - Arabidopsis thaliana (Mouse-ear cress), partial (14%)	1
miR1222	TC5652	2	13.6	1	22	535	556	CUUGUAGGAUUUCAUUGGGUAU	AUAUCCAGUGAAAUUUUACAAG	Cleavage	similar to UniRef100_A7P5B6 Cluster: Chromosome chr4 scaffold_6, whole genome shotgun sequence; n=1; Vitis vinifera|Rep: Chromosome chr4 scaffold_6, whole genome shotgun sequence - Vitis vinifera (Grape), partial (19%)	1
miR1222	FS083755	2	21.805	1	22	314	335	CUUGUAGGAUUUCAUUGGGUAU	AUACCCAGUGAAAUCCCACAAG	Cleavage	UniRef100_P40058 Cluster: Uncharacterized protein YER085C; n=2; Saccharomyces cerevisiae|Rep: Uncharacterized protein YER085C - Saccharomyces cerevisiae (Baker's yeast), partial (6%)	1
miR1222	FS076333	2	17.362	1	22	154	175	CUUGUAGGAUUUCAUUGGGUAU	AUACCCAGUGAAAUCCCACAAG	Cleavage	weakly similar to UniRef100_Q0FD86 Cluster: Methionyl-tRNA formyltransferase; n=1; alpha proteobacterium HTCC2255|Rep: Methionyl-tRNA formyltransferase - alpha proteobacterium HTCC2255, partial (6%)	1
miR1222	FS075527	2	19.075	1	22	31	52	CUUGUAGGAUUUCAUUGGGUAU	AUACCCAGUGAAAUCCCACAAG	Cleavage	similar to UniRef100_A7QH44 Cluster: Chromosome chr3 scaffold_95, whole genome shotgun sequence; n=1; Vitis vinifera|Rep: Chromosome chr3 scaffold_95, whole genome shotgun sequence - Vitis vinifera (Grape), partial (7%)	1
miR1222	TC10140	1.5	14.273	1	22	269	290	CUUGUAGGAUUUCAUUGGGUAU	GUACUCAGUGAAAUUCUACAAG	Cleavage	similar to UniRef100_O81373 Cluster: Cotton fiber expressed protein 1; n=1; Gossypium hirsutum|Rep: Cotton fiber expressed protein 1 - Gossypium hirsutum (Upland cotton) (Gossypium mexicanum), partial (9%)	1
miR1222	FS025130	2	18.199	1	22	133	154	CUUGUAGGAUUUCAUUGGGUAU	AUACCCAGUGAAAUCCCACAAG	Cleavage		1
miR1222	FS076953	2	15.173	1	22	48	69	CUUGUAGGAUUUCAUUGGGUAU	AUACCCAGUGAAAUCCCACAAG	Cleavage		1
miR1222	TC14303	2.5	20.468	1	22	1083	1104	CUUGUAGGAUUUCAUUGGGUAU	AUACCCAGUGGAAUCCCACAAG	Cleavage		1
miR1222	TC13895	2.5	17.193	1	22	594	615	CUUGUAGGAUUUCAUUGGGUAU	AUACCCAGUGGAAUCCCACAAG	Cleavage		1
miR1222	FS078976	2.5	19.896	1	22	410	431	CUUGUAGGAUUUCAUUGGGUAU	AUACCUAGUGAAAUCCCACAAG	Cleavage		1
miR1222	FS074444	2.5	16.173	1	22	647	668	CUUGUAGGAUUUCAUUGGGUAU	AUACCCAAUGGAAUCUCACAAG	Cleavage	weakly similar to UniRef100_P80360 Cluster: Alcohol dehydrogenase class-3 (EC 1.1.1.1) (Alcohol dehydrogenase class-III) (S-(hydroxymethyl)glutathione dehydrogenase); n=1; Myxine glutinosa|Rep: Alcohol dehydrogenase class-3 (EC 1.1.1.1) (Alcohol dehydrogenase class-III) (S-(hydroxymethyl)glutathione dehydrogenase) - Myxine glutinosa (Atlantic hagfish), partial (6%)	1
miR1222	TC8134	2.5	19.322	1	22	509	530	CUUGUAGGAUUUCAUUGGGUAU	AUACCCAGUGGAAUCCCACAAG	Cleavage		1
miR1222	TC7131	2.5	16.877	1	22	552	573	CUUGUAGGAUUUCAUUGGGUAU	AUACCCAAUGGAAUCUCACAAG	Cleavage	similar to UniRef100_Q8VZ75 Cluster: D-tyrosyl-tRNA(Tyr) deacylase; n=1; Arabidopsis thaliana|Rep: D-tyrosyl-tRNA(Tyr) deacylase - Arabidopsis thaliana (Mouse-ear cress), partial (39%)	1
miR1222	FS083533	2.5	16.895	1	22	82	103	CUUGUAGGAUUUCAUUGGGUAU	AUACCUAGUGAAAUCCCACAAG	Cleavage	similar to UniRef100_A0KVJ1 Cluster: Cyclic nucleotide-binding protein; n=1; Shewanella sp. ANA-3|Rep: Cyclic nucleotide-binding protein - Shewanella sp. (strain ANA-3), partial (3%)	1
miR1222	TC5251	2.5	18.2	1	22	413	434	CUUGUAGGAUUUCAUUGGGUAU	AUACCCAGUGGAAUCCCACAAG	Cleavage	similar to UniRef100_Q9SVB2 Cluster: Mitochondrial carrier-like protein; n=1; Arabidopsis thaliana|Rep: Mitochondrial carrier-like protein - Arabidopsis thaliana (Mouse-ear cress), partial (15%)	1
miR1428	FS081108	2	20.277	1	21	339	359	UAGAUAAAGCUUUGAAAUUUG	CAAACUCCAAAGCUUUAUCUA	Cleavage	homologue to UniRef100_O27004 Cluster: Anion transport system permease protein; n=1; Methanothermobacter thermautotrophicus str. Delta H|Rep: Anion transport system permease protein - Methanobacterium thermoautotrophicum, partial (6%)	1
miR1428	FS089131	2.5	12.455	1	20	329	348	UAGAUAAAGCUUUGAAAUUU	AAAUUUCAAAGCUUGGUUUA	Cleavage	similar to UniRef100_A7AC13 Cluster: Sensor protein; n=1; Parabacteroides merdae ATCC 43184|Rep: Sensor protein -, partial (3%)	1
miR1428	TC9591	3	7.682	1	21	34	54	UAGAUAAAGCUUUGAAAUUUG	CAAAUUUCAACGCUUUCUUUA	Translation	homologue to UniRef100_A1E0Y0 Cluster: Ras-related GTP binding protein; n=1; Solanum tuberosum|Rep: Ras-related GTP binding protein - Solanum tuberosum (Potato), complete	1
miR1428	FS071902	3	20.652	1	21	510	530	UAGAUAAAGCUUUGAAAUUUG	UAAGUUUUGAAGAUUUAUCUG	Translation	similar to UniRef100_A7QJ87 Cluster: Chromosome chr2 scaffold_105, whole genome shotgun sequence; n=1; Vitis vinifera|Rep: Chromosome chr2 scaffold_105, whole genome shotgun sequence - Vitis vinifera (Grape), partial (45%)	1
miR1428	FS079034	3	17.201	1	20	687	706	UAGAUAAAGCUUUGAAAUUU	AGGUUUGAAAGUUUUAUCUG	Cleavage	similar to UniRef100_A7QFY1 Cluster: Chromosome chr9 scaffold_90, whole genome shotgun sequence; n=1; Vitis vinifera|Rep: Chromosome chr9 scaffold_90, whole genome shotgun sequence - Vitis vinifera (Grape), partial (38%)	1
miR1428	TC9915	3	11.77	1	20	558	577	UAGAUAAAGCUUUGAAAUUU	AAACUUUAAAGCUUUUUCUA	Cleavage	similar to UniRef100_A7Q0F5 Cluster: Chromosome chr7 scaffold_42, whole genome shotgun sequence; n=1; Vitis vinifera|Rep: Chromosome chr7 scaffold_42, whole genome shotgun sequence - Vitis vinifera (Grape), partial (33%)	1
miR1428	FS078694	3	15.216	1	20	168	187	UAGAUAAAGCUUUGAAAUUU	AGAUUUCAAAUCCUUGUCUA	Translation	homologue to UniRef100_A7PCL4 Cluster: Chromosome chr17 scaffold_12, whole genome shotgun sequence; n=1; Vitis vinifera|Rep: Chromosome chr17 scaffold_12, whole genome shotgun sequence - Vitis vinifera (Grape), partial (17%)	1
miR1432	TC1203	3	12.732	1	20	498	517	AUCAGGAGAGAUGACACCGA	UCGGUGUGAUUUCUUUUGGU	Cleavage	homologue to UniRef100_A7NXY6 Cluster: Chromosome chr6 scaffold_3, whole genome shotgun sequence; n=1; Vitis vinifera|Rep: Chromosome chr6 scaffold_3, whole genome shotgun sequence - Vitis vinifera (Grape), partial (24%)	1
miR1436	FS088088	0	14.841	1	24	466	489	CACAUAAAAUGGGACGGAGGGAGU	ACUCCCUCCGUCCCAUUUUAUGUG	Cleavage	weakly similar to UniRef100_Q47AJ5 Cluster: Type II secretion system protein E:General secretory system II, protein E, N-terminal; n=1; Dechloromonas aromatica RCB|Rep: Type II secretion system protein E:General secretory system II, protein E, N-terminal - Dechloromonas aromatica (strain RCB), partial (4%)	1
miR1436	TC3264	1	8.419	1	24	34	57	CACAUAAAAUGGGACGGAGGGAGU	ACUUCCUCUGUCUCAUUUUAUGUG	Cleavage	similar to UniRef100_Q3MFT7 Cluster: Abortive infection protein; n=1; Anabaena variabilis ATCC 29413|Rep: Abortive infection protein - Anabaena variabilis (strain ATCC 29413 / PCC 7937), partial (5%)	1
miR1436	TC6095	1	13.144	1	24	703	726	CACAUAAAAUGGGACGGAGGGAGU	ACUUUCUCCGUCUCAUUUUAUGUG	Cleavage	similar to UniRef100_A7QAW3 Cluster: Chromosome chr5 scaffold_72, whole genome shotgun sequence; n=1; Vitis vinifera|Rep: Chromosome chr5 scaffold_72, whole genome shotgun sequence - Vitis vinifera (Grape), partial (30%)	1
miR1436	FS073100	1.5	8.634	1	24	19	42	CACAUAAAAUGGGACGGAGGGAGU	ACUUCCGCUGUCCCAUUUUAUGUG	Cleavage	weakly similar to UniRef100_Q095I7 Cluster: N-6 DNA Methylase family; n=1; Stigmatella aurantiaca DW4/3-1|Rep: N-6 DNA Methylase family - Stigmatella aurantiaca DW4/3-1, partial (3%)	1
miR1436	TC7201	2.5	5.404	1	24	1230	1253	CACAUAAAAUGGGACGGAGGGAGU	ACUCCCUCUGUUCCAUUUUAUAUG	Cleavage	similar to UniRef100_Q29PY0 Cluster: At1g01225; n=1; Arabidopsis thaliana|Rep: At1g01225 - Arabidopsis thaliana (Mouse-ear cress), partial (81%)	1
miR1436	TC3275	1	11.575	1	24	610	633	CACAUAAAAUGGGACGGAGGGAGU	ACCCCCUCCGUCCCAAUUUAUGUG	Translation	similar to UniRef100_O49931 Cluster: Rieske iron-sulfur protein Tic55 precursor; n=1; Pisum sativum|Rep: Rieske iron-sulfur protein Tic55 precursor - Pisum sativum (Garden pea), partial (34%)	1
miR1436	FS080466	2.5	17.682	1	24	401	424	CACAUAAAAUGGGACGGAGGGAGU	ACUCACUUUGUCCUAUUUUAUGUG	Cleavage	similar to UniRef100_Q9UTA7 Cluster: Uncharacterized transcriptional regulatory protein C25B8.11; n=1; Schizosaccharomyces, partial (2%)	1
miR1436	FS029191	3	14.535	1	24	185	208	CACAUAAAAUGGGACGGAGGGAGU	ACUUUCUUUGUCUCAUUUUAUGUA	Cleavage		1
miR1436	TC2940	2	10.593	1	24	1606	1629	CACAUAAAAUGGGACGGAGGGAGU	ACACCCUCCUUCCCAUUUUAUGUA	Cleavage	similar to UniRef100_A7QW68 Cluster: Chromosome chr3 scaffold_199, whole genome shotgun sequence; n=1; Vitis vinifera|Rep: Chromosome chr3 scaffold_199, whole genome shotgun sequence - Vitis vinifera (Grape), partial (79%)	1
miR1436	FS070330	3	18.642	1	24	606	629	CACAUAAAAUGGGACGGAGGGAGU	ACUCUAUCUGUCCCAAUUUAUGUG	Translation	weakly similar to UniRef100_Q3EB67 Cluster: Uncharacterized protein At3g13677.1; n=1; Arabidopsis thaliana|Rep: Uncharacterized protein At3g13677.1 - Arabidopsis thaliana (Mouse-ear cress), partial (18%)	1
miR1436	TC9295	2.5	12.27	1	24	174	197	CACAUAAAAUGGGACGGAGGGAGU	ACUGUCUUCGUCUCAAUUUAUGUG	Translation		1
miR1436	TC2801	2.5	11.497	1	24	610	633	CACAUAAAAUGGGACGGAGGGAGU	AAUCUCUCCGUUUCAGUUUAUGUG	Translation	similar to UniRef100_A7P1E8 Cluster: Chromosome chr19 scaffold_4, whole genome shotgun sequence; n=1; Vitis vinifera|Rep: Chromosome chr19 scaffold_4, whole genome shotgun sequence - Vitis vinifera (Grape), partial (23%)	1
miR1436	TC14321	3	10.935	1	22	524	545	CACAUAAAAUGGGACGGAGGGA	UCCCUCCGUUCCAAUUUAUUUG	Translation	similar to UniRef100_A7Q7I1 Cluster: Chromosome undetermined scaffold_60, whole genome shotgun sequence; n=1; Vitis vinifera|Rep: Chromosome undetermined scaffold_60, whole genome shotgun sequence - Vitis vinifera (Grape), partial (43%)	1
miR1436	TC4797	3	17.381	1	23	476	498	CACAUAAAAUGGGACGGAGGGAG	CUUCCUCUGCUCGAUUUUAUGUG	Translation	similar to UniRef100_A7Q2X4 Cluster: Chromosome chr12 scaffold_47, whole genome shotgun sequence; n=1; Vitis vinifera|Rep: Chromosome chr12 scaffold_47, whole genome shotgun sequence - Vitis vinifera (Grape), partial (33%)	1
miR1436	TC11660	3	14.139	1	24	362	385	CACAUAAAAUGGGACGGAGGGAGU	ACCUCUUCUAUCUUAUUUUAUGUG	Cleavage		1
miR1439	FS010067	3	3.103	1	20	337	356	UUUUGAAACGCAGUGAGUAC	AUACUCCCUCCGUUUCAAAA	Translation		1
miR1446	TC1154	2	14.81	1	22	1147	1168	UGAACUCUCUCCCUCAAUGGCU	AACCAUUGAAGAAGAGAGUUCA	Translation	similar to UniRef100_A7QN10 Cluster: Chromosome undetermined scaffold_129, whole genome shotgun sequence; n=1; Vitis vinifera|Rep: Chromosome undetermined scaffold_129, whole genome shotgun sequence - Vitis vinifera (Grape), partial (85%)	1
miR1507	TC8615	2.5	14.317	1	24	135	158	GGGUGGUUUGAUGGAUGGAGAGAA	UUGUUUCAAUCCAUCAAACCAUCU	Cleavage	homologue to UniRef100_A7Q485 Cluster: Chromosome chr9 scaffold_49, whole genome shotgun sequence; n=1; Vitis vinifera|Rep: Chromosome chr9 scaffold_49, whole genome shotgun sequence - Vitis vinifera (Grape), partial (31%)	1
miR1507	FS087381	3	7.009	1	24	438	461	GGGUGGUUUGAUGGAUGGAGAGAA	UUAUUUCCAACCAUCAGACCAUUC	Cleavage	similar to UniRef100_Q8VBK4 Cluster: Core protein; n=1; Hepatitis B virus|Rep: Core protein - Hepatitis B virus (HBV), partial (9%)	1
miR1507	FS081112	2.5	18.019	1	23	576	598	GGGUGGUUUGAUGGAUGGAGAGA	UUACUCCAUCCAUGGAGUCACCC	Translation	similar to UniRef100_A7NUF7 Cluster: Chromosome chr18 scaffold_1, whole genome shotgun sequence; n=1; Vitis vinifera|Rep: Chromosome chr18 scaffold_1, whole genome shotgun sequence - Vitis vinifera (Grape), partial (38%)	1
miR1507	TC6256	2.5	12.571	1	20	24	43	GGGUGGUUUGAUGGAUGGAG	UUUCAUCCAUCAGGUCACCC	Cleavage	weakly similar to UniRef100_A7QHZ9 Cluster: Chromosome chr17 scaffold_101, whole genome shotgun sequence; n=1; Vitis vinifera|Rep: Chromosome chr17 scaffold_101, whole genome shotgun sequence - Vitis vinifera (Grape), partial (46%)	1
miR1520	TC8555	3	15.557	1	20	612	631	CAACUCAGAACUGGUACGGA	UUUGUUGCAGUUCUGAGUUG	Cleavage	weakly similar to UniRef100_P07199 Cluster: Major centromere autoantigen B; n=2; Homo sapiens|Rep: Major centromere autoantigen B - Homo sapiens (Human), partial (4%)	1
miR156	TC5371	1	20.988	1	20	168	187	UGACAGAAGAGAGUGAGCAC	GUGCUCUCUCUCUUCUGUCA	Cleavage		1
miR156	TC4857	3	10.31	1	20	709	728	UGACAGAAGAGAGUGAGCAC	GUGCUCACUCUCUUUUAUCU	Cleavage	similar to UniRef100_P93370 Cluster: Calmodulin-binding protein; n=1; Nicotiana tabacum|Rep: Calmodulin-binding protein - Nicotiana tabacum (Common tobacco), partial (30%)	1
miR156	FS039084	2.5	15.777	1	20	287	306	UGACAGAAGAGAGUGAGCAC	GUGCUCUCUCUCUUCUGCCA	Cleavage	similar to UniRef100_A4GXB6 Cluster: Promoter binding protein; n=1; Gossypium hirsutum|Rep: Promoter binding protein - Gossypium hirsutum (Upland cotton) (Gossypium mexicanum), partial (12%)	1
miR156	TC10226	3	17.782	1	20	695	714	UGACAGAAGAGAGUGAGCAC	GUUUUCAUUCUUUUCUGUUA	Cleavage	similar to UniRef100_A7P7F5 Cluster: Chromosome chr9 scaffold_7, whole genome shotgun sequence; n=1; Vitis vinifera|Rep: Chromosome chr9 scaffold_7, whole genome shotgun sequence - Vitis vinifera (Grape), partial (24%)	1
miR156	TC9790	3	9.192	1	20	521	540	UGACAGAAGAGAGUGAGCAC	AUGCUCUCUAUCUUCUGUCA	Translation	similar to UniRef100_A1YWL8 Cluster: Squamosa promoter binding protein-like protein; n=1; Capsicum annuum|Rep: Squamosa promoter binding protein-like protein - Capsicum annuum (Bell pepper), complete	1
miR156	TC10380	3	22.949	1	20	336	355	UGACAGAAGAGAGUGAGCAC	GGGCGCACUUUCUUCUGUUA	Cleavage	homologue to UniRef100_O22436 Cluster: Magnesium-chelatase subunit chlI, chloroplast precursor; n=1; Nicotiana tabacum|Rep: Magnesium-chelatase subunit chlI, chloroplast precursor - Nicotiana tabacum (Common tobacco), partial (47%)	1
miR157	TC9790	0	10.049	1	20	522	541	UUGACAGAAGAUAGAGAGCA	UGCUCUCUAUCUUCUGUCAA	Cleavage	similar to UniRef100_A1YWL8 Cluster: Squamosa promoter binding protein-like protein; n=1; Capsicum annuum|Rep: Squamosa promoter binding protein-like protein - Capsicum annuum (Bell pepper), complete	1
miR157	TC5371	1	22.379	1	21	168	188	UUGACAGAAGAUAGAGAGCAC	GUGCUCUCUCUCUUCUGUCAA	Cleavage		1
miR157	FS039084	2.5	16.162	1	21	287	307	UUGACAGAAGAUAGAGAGCAC	GUGCUCUCUCUCUUCUGCCAA	Cleavage	similar to UniRef100_A4GXB6 Cluster: Promoter binding protein; n=1; Gossypium hirsutum|Rep: Promoter binding protein - Gossypium hirsutum (Upland cotton) (Gossypium mexicanum), partial (12%)	1
miR157	TC6471	3	10.014	1	21	23	44	UUGACAGAAG-AUAGAGAGCAC	GUGCUCUCUAUGCUUCUGUCAU	Translation		1
miR157	FS067862	3	7.634	1	21	63	83	UUGACAGAAGAUAGAGAGCAC	GUUCUCUCUAGCUUCUGUCAC	Translation	homologue to UniRef100_Q2XTE6 Cluster: Aspartate aminotransferase; n=1; Solanum tuberosum|Rep: Aspartate aminotransferase - Solanum tuberosum (Potato), partial (42%)	1
miR157	TC1842	3	12.747	1	21	137	157	UUGACAGAAGAUAGAGAGCAC	GUUCUCUCUAGCUUCUGUCAC	Translation	homologue to UniRef100_Q2XTE6 Cluster: Aspartate aminotransferase; n=1; Solanum tuberosum|Rep: Aspartate aminotransferase - Solanum tuberosum (Potato), partial (42%)	1
miR157	TC228	3	13.814	1	21	139	159	UUGACAGAAGAUAGAGAGCAC	GUUCUCUCUAGCUUCUGUCAC	Translation	homologue to UniRef100_Q2XTE6 Cluster: Aspartate aminotransferase; n=1; Solanum tuberosum|Rep: Aspartate aminotransferase - Solanum tuberosum (Potato), partial (48%)	1
miR158	FS021860	2	16.407	1	20	255	274	UUUCCAAAUGUAGACAAAGC	GCUUGGUUUACAUUUGGAAG	Cleavage		1
miR158	FS081294	3	20.122	1	21	448	468	UUUCCAAAUGUAGACAAAGCA	UGAUUUGUCCACAUUUGGAAU	Cleavage	similar to UniRef100_Q5MJV4 Cluster: Avr9/Cf-9 rapidly elicited protein 261; n=1; Nicotiana tabacum|Rep: Avr9/Cf-9 rapidly elicited protein 261 - Nicotiana tabacum (Common tobacco), partial (84%)	1
miR158	FS074186	3	16.331	1	21	375	395	UUUCCAAAUGUAGACAAAGCA	UGCUUUGGCUGCAAUUGGAGA	Cleavage	similar to UniRef100_A7Q161 Cluster: Chromosome chr10 scaffold_43, whole genome shotgun sequence; n=1; Vitis vinifera|Rep: Chromosome chr10 scaffold_43, whole genome shotgun sequence - Vitis vinifera (Grape), partial (33%)	1
miR158	FS073388	3	14.583	1	21	82	102	UUUCCAAAUGUAGACAAAGCA	UGUUUUUUCAACAUUUGGAAG	Cleavage	homologue to UniRef100_A7NXD5 Cluster: Chromosome chr5 scaffold_2, whole genome shotgun sequence; n=1; Vitis vinifera|Rep: Chromosome chr5 scaffold_2, whole genome shotgun sequence - Vitis vinifera (Grape), partial (29%)	1
miR158	TC13444	2.5	18.97	1	20	544	563	UUUCCAAAUGUAGACAAAGC	GCUUUGUCCAUAAUUGGAAA	Cleavage	similar to UniRef100_A7PJT8 Cluster: Chromosome chr12 scaffold_18, whole genome shotgun sequence; n=1; Vitis vinifera|Rep: Chromosome chr12 scaffold_18, whole genome shotgun sequence - Vitis vinifera (Grape), partial (46%)	1
miR158	FS068302	3	12.273	1	20	243	262	UUUCCAAAUGUAGACAAAGC	GUUUUGUGUAUUUUUGGAAA	Translation	similar to UniRef100_A7PS73 Cluster: Chromosome chr14 scaffold_27 whole genome shotgun sequence; n=1; Vitis vinifera|Rep:, partial (2%)	1
miR158	FS006431	3	15.541	1	20	153	171	UUUCCAAAUGUAGACAAAGC	GCUUUGUUUG-AUUUGGAAA	Translation	similar to UniRef100_Q9ZNS1 Cluster: 40S ribosomal protein S7; n=1; Avicennia marina|Rep: 40S ribosomal protein S7 - Avicennia marina (Grey mangrove), partial (46%)	1
miR158	FS038007	3	19.56	1	20	143	161	UUUCCAAAUGUAGACAAAGC	GCUUUGUUUG-AUUUGGAAA	Translation	similar to UniRef100_Q9ZNS1 Cluster: 40S ribosomal protein S7; n=1; Avicennia marina|Rep: 40S ribosomal protein S7 - Avicennia marina (Grey mangrove), partial (71%)	1
miR158	FS020076	3	13.727	1	20	13	32	UUUCCAAAUGUAGACAAAGC	GAUUUGUCAACAGUUGGAAA	Cleavage	similar to UniRef100_A7QET4 Cluster: Chromosome chr16 scaffold_86, whole genome shotgun sequence; n=1; Vitis vinifera|Rep: Chromosome chr16 scaffold_86, whole genome shotgun sequence - Vitis vinifera (Grape), partial (36%)	1
miR159	TC8761	3	10.815	1	20	1127	1146	UUUGCAUAUGUCAGGAGCUU	UAGUUCUUGACGUAUGUAAA	Cleavage	similar to UniRef100_A7Q1B4 Cluster: Chromosome chr10 scaffold_43, whole genome shotgun sequence; n=1; Vitis vinifera|Rep: Chromosome chr10 scaffold_43, whole genome shotgun sequence - Vitis vinifera (Grape), complete	1
miR159	TC3289	3	18.226	1	20	388	407	UUUGCAUAUGUCAGGAGCUU	AAGCUCUUGGCAUAUAUAAA	Cleavage	similar to UniRef100_A7P6L9 Cluster: Chromosome chr9 scaffold_7, whole genome shotgun sequence; n=1; Vitis vinifera|Rep: Chromosome chr9 scaffold_7, whole genome shotgun sequence - Vitis vinifera (Grape), partial (33%)	1
miR159	TC898	2.5	20.883	1	20	287	306	UUUGCAUAUGUCAGGAGCUU	AGGCUUCUGAAAUAUGUAAA	Translation	homologue to UniRef100_Q8H0H9 Cluster: Serine protease-like protein; n=1; Nicotiana tabacum|Rep: Serine protease-like protein - Nicotiana tabacum (Common tobacco), partial (43%)	1
miR159	TC13397	3	15.882	1	20	320	339	UUUGCAUAUGUCAGGAGCUU	AAGCUAUGGAUAUAUGCAAA	Cleavage	similar to UniRef100_A7Q0B5 Cluster: Chromosome chr7 scaffold_42, whole genome shotgun sequence; n=1; Vitis vinifera|Rep: Chromosome chr7 scaffold_42, whole genome shotgun sequence - Vitis vinifera (Grape), partial (89%)	1
miR160	FS077063	2.5	21.202	1	20	558	577	GCGUAUGAGGAGCCAAGCAU	GUGCUAGGUUCCUCAUAUGC	Cleavage	similar to UniRef100_UPI0000EB3AD4 Cluster: Uncharacterized protein C1orf63.; n=1; Canis lupus familiaris|Rep: Uncharacterized protein C1orf63. - Canis familiaris, partial (7%)	1
miR162	TC409	2.5	18.015	1	20	637	656	UCGAUAAACCUCUGCAUCCA	GGGAUGCAGAAGUUUGUCGA	Translation	similar to UniRef100_A7NVA7 Cluster: Chromosome chr18 scaffold_1, whole genome shotgun sequence; n=1; Vitis vinifera|Rep: Chromosome chr18 scaffold_1, whole genome shotgun sequence - Vitis vinifera (Grape), partial (40%)	1
miR164	FS004846	3	16.496	1	20	375	394	UGGAGAAGCAGGGCACGUGC	GAAUUUGCCCUGCUUCUUCA	Cleavage	similar to UniRef100_Q84P23 Cluster: 4-coumarate--CoA ligase-like 9; n=1; Arabidopsis thaliana|Rep: 4-coumarate--CoA ligase-like 9 - Arabidopsis thaliana (Mouse-ear cress), partial (20%)	1
miR165	TC393	1.5	20.033	1	20	579	598	UCGGACCAGGCUUCAUCCCC	UGGGAUGAAGCCUGGUCCGG	Cleavage	homologue to UniRef100_Q6Q4E9 Cluster: PHAVOLUTA-like HD-ZIPIII protein; n=1; Nicotiana sylvestris|Rep: PHAVOLUTA-like HD-ZIPIII protein - Nicotiana sylvestris (Wood tobacco), partial (31%)	1
miR166	TC393	2	20.033	1	20	579	598	UCGGACCAGGCUUCAUUCCU	UGGGAUGAAGCCUGGUCCGG	Cleavage	homologue to UniRef100_Q6Q4E9 Cluster: PHAVOLUTA-like HD-ZIPIII protein; n=1; Nicotiana sylvestris|Rep: PHAVOLUTA-like HD-ZIPIII protein - Nicotiana sylvestris (Wood tobacco), partial (31%)	1
miR167	TC626	2.5	23.232	1	21	429	449	UGAAGCUGCCAGCAUGAUCUA	UGGAUCAUUCUGGAAGCUUCA	Cleavage	similar to UniRef100_O64802 Cluster: T1F15.10 protein; n=1; Arabidopsis thaliana|Rep: T1F15.10 protein - Arabidopsis thaliana (Mouse-ear cress), partial (31%)	1
miR167	TC12407	3	24.973	1	20	290	309	UGAAGCUGCCAGCAUGAUCU	UGAUUUUGCUGGUAGCUUCA	Cleavage	similar to UniRef100_A7P4K1 Cluster: Chromosome chr4 scaffold_6, whole genome shotgun sequence; n=1; Vitis vinifera|Rep: Chromosome chr4 scaffold_6, whole genome shotgun sequence - Vitis vinifera (Grape), partial (47%)	1
miR167	TC2144	3	24.175	1	20	652	671	UGAAGCUGCCAGCAUGAUCU	AGGUCGUGUUUGCAGCUUUA	Translation	similar to UniRef100_A2Q5R3 Cluster: Thioredoxin domain 2; Thioredoxin fold; n=1; Medicago truncatula|Rep: Thioredoxin domain 2; Thioredoxin fold - Medicago truncatula (Barrel medic), partial (58%)	1
miR167	TC3812	3	15.572	1	20	975	994	UGAAGCUGCCAGCAUGAUCU	AGAAUAUGCUGGUGGCUUUA	Cleavage	homologue to UniRef100_Q9M3H3 Cluster: Annexin p34; n=1; Solanum tuberosum|Rep: Annexin p34 - Solanum tuberosum (Potato), complete	1
miR169	FS094697	2.5	16.052	1	20	348	367	CAGCCAAGGAUGACUUGCCG	UGGGAAGUCAUCCUUGGCUA	Cleavage	similar to UniRef100_A5PGU9 Cluster: YA6; n=1; Petunia x hybrida|Rep: YA6 - Petunia hybrida (Petunia), partial (36%)	1
miR169	TC10943	2.5	16.326	1	20	269	288	CAGCCAAGGAUGACUUGCCG	CGGCAGUUCAUCCUUGGCUA	Cleavage	similar to UniRef100_A5PGV0 Cluster: YA2; n=1; Petunia x hybrida|Rep: YA2 - Petunia hybrida (Petunia), partial (43%)	1
miR169	TC10500	2.5	17.345	1	20	631	650	CAGCCAAGGAUGACUUGCCG	CGGCAGUUCAUCCUUGGCUA	Cleavage	similar to UniRef100_Q9XEV8 Cluster: CCAAT-binding transcription factor subunit B; n=1; Nicotiana tabacum|Rep: CCAAT-binding transcription factor subunit B - Nicotiana tabacum (Common tobacco), partial (66%)	1
miR169	TC8489	3	23.425	1	20	121	140	CAGCCAAGGAUGACUUGCCG	UGGUAAUUCAUCCUUGGCUU	Cleavage		1
miR169	FS004801	3	17.742	1	20	474	493	CAGCCAAGGAUGACUUGCCG	UGGCAAGUGAUUAUUGGCUG	Cleavage	similar to UniRef100_A7Q0B2 Cluster: Chromosome chr7 scaffold_42, whole genome shotgun sequence; n=1; Vitis vinifera|Rep: Chromosome chr7 scaffold_42, whole genome shotgun sequence - Vitis vinifera (Grape), partial (11%)	1
miR171	TC6081	2.5	14.293	1	21	422	442	AUAUUGGUGCGGUUCAAUUAG	CUGAUGGAGCUGCACCAAUAU	Cleavage	homologue to UniRef100_Q9FEW9 Cluster: 12-oxophytodienoate reductase 3; n=1; Solanum lycopersicum|Rep: 12-oxophytodienoate reductase 3 - Solanum lycopersicum (Tomato) (Lycopersicon esculentum), complete	1
miR171	TC1645	2.5	17.101	1	20	693	712	AUAUUGGUGCGGUUCAAUUA	UAAUAGAAGUGCACCAAUAU	Cleavage	similar to UniRef100_A7R485 Cluster: Chromosome undetermined scaffold_631, whole genome shotgun sequence; n=1; Vitis vinifera|Rep: Chromosome undetermined scaffold_631, whole genome shotgun sequence - Vitis vinifera (Grape), partial (27%)	1
miR1863	FS048206	2.5	16.965	1	24	58	80	AGGCUCUGAUACCACUGUUGCAUU	AAUCUAACA-UGGUAUCAGAGCCU	Cleavage	similar to UniRef100_Q7UXI3 Cluster: ABC-type multidrug transport system, ATPase component; n=1; Pirellula sp.|Rep: ABC-type multidrug transport system, ATPase component - Rhodopirellula baltica, partial (5%)	1
miR1863	TC13835	2.5	15.212	1	24	552	576	AGGCUC-UGAUACCACUGUUGCAUU	AAACCAACAGUGGUAUCAAGAGCCU	Cleavage	similar to UniRef100_Q0EUA7 Cluster: Aspartate carbamoyltransferase; n=2; Thermoanaerobacter|Rep: Aspartate carbamoyltransferase - Thermoanaerobacter ethanolicus X514, partial (5%)	1
miR1863	FS078065	3	8.931	1	20	123	142	AGGCUCUGAUACCACUGUUG	CAAUAGUGAUAACAGAGUCU	Translation	similar to UniRef100_A7P4B3 Cluster: Chromosome chr1 scaffold_5, whole genome shotgun sequence; n=1; Vitis vinifera|Rep: Chromosome chr1 scaffold_5, whole genome shotgun sequence - Vitis vinifera (Grape), partial (15%)	1
miR2086	TC8066	2.5	15.366	1	20	416	435	UGAAAUGAUGAGAACUGGAA	UUUUGGUUCUCAUCAUUUCU	Cleavage	similar to UniRef100_Q7F0N4 Cluster: Alpha-rhamnosidase-like protein; n=1; Oryza sativa Japonica Group|Rep: Alpha-rhamnosidase-like protein - Oryza sativa subsp. japonica (Rice), partial (16%)	1
miR2086	FS088770	3	18.303	1	20	178	197	UGAAAUGAUGAGAACUGGAA	UUUUGGUUCUUAUCAUUUCU	Cleavage	homologue to UniRef100_A8FIR9 Cluster: Murein hydrolase LrgA; n=1; Bacillus pumilus SAFR-032|Rep: Murein hydrolase LrgA - Bacillus pumilus (strain SAFR-032), partial (11%)	1
miR2086	TC6893	3	8.645	1	20	865	884	UGAAAUGAUGAGAACUGGAA	UUCCAGUUUUCCUCAUUACA	Translation	similar to UniRef100_A7PJ10 Cluster: Chromosome chr13 scaffold_17, whole genome shotgun sequence; n=2; Vitis vinifera|Rep: Chromosome chr13 scaffold_17, whole genome shotgun sequence - Vitis vinifera (Grape), partial (67%)	1
miR2086	TC7334	3	16.127	1	20	422	441	UGAAAUGAUGAGAACUGGAA	UUCUCGUUCUGGUCAUUUCA	Translation	similar to UniRef100_A7Q0U1 Cluster: Chromosome chr7 scaffold_42, whole genome shotgun sequence; n=1; Vitis vinifera|Rep: Chromosome chr7 scaffold_42, whole genome shotgun sequence - Vitis vinifera (Grape), partial (20%)	1
miR2111	TC9658	2.5	16.752	1	20	914	933	UAAUCUGCAUCCUGAGGUUU	AUACUUCAGGUUGCAGAUUA	Translation	similar to UniRef100_A7P5H0 Cluster: Chromosome chr4 scaffold_6, whole genome shotgun sequence; n=1; Vitis vinifera|Rep: Chromosome chr4 scaffold_6, whole genome shotgun sequence - Vitis vinifera (Grape), partial (12%)	1
miR2111	FS013039	3	14.479	1	20	427	446	UAAUCUGCAUCCUGAGGUUU	AUACCUCUGGAUGUAGGUUA	Cleavage	similar to UniRef100_A7QNS6 Cluster: Chromosome undetermined scaffold_134, whole genome shotgun sequence; n=1; Vitis vinifera|Rep: Chromosome undetermined scaffold_134, whole genome shotgun sequence - Vitis vinifera (Grape), partial (5%)	1
miR2950	FS075104	2	15.47	1	20	343	362	GGGUGGCAGAGGGGUGGAAU	AGUCCGUCCCUCUGCCACCC	Cleavage	similar to UniRef100_Q9SY20 Cluster: F-box protein At1g30790; n=1; Arabidopsis thaliana|Rep: F-box protein At1g30790 - Arabidopsis thaliana (Mouse-ear cress), partial (6%)	1
miR2950	TC5067	2	16.356	1	20	407	426	GGGUGGCAGAGGGGUGGAAU	AUUCCACUGCUUUGCCACCC	Cleavage	similar to UniRef100_Q0GPG9 Cluster: BZIP transcription factor bZIP89; n=1; Glycine max|Rep: BZIP transcription factor bZIP89 - Glycine max (Soybean), partial (32%)	1
miR2950	TC9727	3	4.229	1	21	84	104	GGGUGGCAGAGGGGUGGAAUA	UAUUCCACCGUUUUGCUACUC	Cleavage	similar to UniRef100_Q93ZB0 Cluster: At1g10380/F14N23_32; n=1; Arabidopsis thaliana|Rep: At1g10380/F14N23_32 - Arabidopsis thaliana (Mouse-ear cress), partial (6%)	1
miR2950	TC3824	3	24.784	1	20	68	87	GGGUGGCAGAGGGGUGGAAU	UUUCCUUCCUUCUGCCACCC	Cleavage	weakly similar to UniRef100_A7QLW1 Cluster: Chromosome chr18 scaffold_122, whole genome shotgun sequence; n=2; Vitis vinifera|Rep: Chromosome chr18 scaffold_122, whole genome shotgun sequence - Vitis vinifera (Grape), partial (34%)	1
miR2950	TC3574	3	11.536	1	20	256	275	GGGUGGCAGAGGGGUGGAAU	AUUCCACCUCACUGUCAUCU	Translation	similar to UniRef100_A7PJ45 Cluster: Chromosome chr12 scaffold_18, whole genome shotgun sequence; n=1; Vitis vinifera|Rep: Chromosome chr12 scaffold_18, whole genome shotgun sequence - Vitis vinifera (Grape), partial (22%)	1
miR3440	TC458	2.5	7.272	1	21	25	45	GGAUUGGUCAAGAGAAGAGGU	ACCUCUUUUCUUGAUCAACCC	Cleavage	similar to UniRef100_Q82UZ5 Cluster: PssA; CDP-diacylglycerol--serine O-phosphatidyltransferase; n=1; Nitrosomonas europaea|Rep: PssA; CDP-diacylglycerol--serine O-phosphatidyltransferase - Nitrosomonas europaea, partial (5%)	1
miR3440	FS040016	2.5	3.772	1	20	111	130	GGAUUGGUCAAGAGAAGAGG	CUUCUUCUCUAGACCGAUCU	Translation	similar to UniRef100_A9VCT2 Cluster: Predicted protein; n=1; Monosiga brevicollis MX1|Rep: Predicted protein - Monosiga brevicollis MX1, partial (4%)	2
miR3440	FS040016	2.5	3.158	1	20	207	226	GGAUUGGUCAAGAGAAGAGG	CCUCUUCUCUUGCUCGAUCU	Cleavage	similar to UniRef100_A9VCT2 Cluster: Predicted protein; n=1; Monosiga brevicollis MX1|Rep: Predicted protein - Monosiga brevicollis MX1, partial (4%)	2
miR3440	FS028392	3	16.468	1	21	176	196	GGAUUGGUCAAGAGAAGAGGU	GUCUCUUUUCAUGAUUAAUCC	Translation		1
miR3440	TC12516	3	8.547	1	20	205	224	GGAUUGGUCAAGAGAAGAGG	CCUCUUCUAUUUGCCAAUCU	Translation	similar to UniRef100_A7PXW8 Cluster: Chromosome chr15 scaffold_37, whole genome shotgun sequence; n=1; Vitis vinifera|Rep: Chromosome chr15 scaffold_37, whole genome shotgun sequence - Vitis vinifera (Grape), partial (88%)	1
miR3627	TC12619	0.5	17.313	1	21	7	27	UGUCGCAGGAGAGAUGGCACU	GGUGUCAUCUCUCCUGCGACA	Cleavage	similar to UniRef100_A7QUB1 Cluster: Chromosome chr11 scaffold_177, whole genome shotgun sequence; n=1; Vitis vinifera|Rep: Chromosome chr11 scaffold_177, whole genome shotgun sequence - Vitis vinifera (Grape), partial (6%)	1
miR3627	TC7368	3	14.877	1	20	440	459	UGUCGCAGGAGAGAUGGCAC	AUGCCAUCUUUUCUGUGGCA	Cleavage	similar to UniRef100_A7PXL7 Cluster: Chromosome chr12 scaffold_36, whole genome shotgun sequence; n=1; Vitis vinifera|Rep: Chromosome chr12 scaffold_36, whole genome shotgun sequence - Vitis vinifera (Grape), partial (90%)	1
miR3630	FS070088	3	15.928	1	22	290	311	GCAAGUGGGAUCAGACAAGACA	UGUCCUGUCUAAUCCUACUUGU	Cleavage	similar to UniRef100_Q501G2 Cluster: At4g32285; n=1; Arabidopsis thaliana|Rep: At4g32285 - Arabidopsis thaliana (Mouse-ear cress), partial (7%)	1
miR3630	TC13301	3	19.504	1	21	142	162	GCAAGUGGGAUCAGACAAGAC	GUCUUCUCUGAUCCUCCUUGC	Cleavage	similar to UniRef100_A7P5Y4 Cluster: Chromosome chr4 scaffold_6, whole genome shotgun sequence; n=1; Vitis vinifera|Rep: Chromosome chr4 scaffold_6, whole genome shotgun sequence - Vitis vinifera (Grape), partial (95%)	1
miR3630	TC8483	3	21.671	1	22	27	48	GCAAGUGGGAUCAGACAAGACA	UUUUCUGUUUGGUUCCACUUGC	Cleavage	similar to UniRef100_A7QLA8 Cluster: Chromosome chr11 scaffold_118, whole genome shotgun sequence; n=1; Vitis vinifera|Rep: Chromosome chr11 scaffold_118, whole genome shotgun sequence - Vitis vinifera (Grape), partial (19%)	1
miR3630	FS076004	2.5	11.177	1	22	380	401	GCAAGUGGGAUCAGACAAGACA	UAUGUUGUAUGAUCCCAUUUGC	Cleavage	UniRef100_A6ZRW5 Cluster: mRNA decapping-related protein; n=1; Saccharomyces cerevisiae YJM789|Rep: mRNA, partial (1%)	1
miR3630	TC1807	3	13.979	1	20	708	727	GCAAGUGGGAUCAGACAAGA	UCUUGUGUAGUCCCAUUUGC	Cleavage	similar to UniRef100_A7NWF5 Cluster: Chromosome chr5 scaffold_2, whole genome shotgun sequence; n=1; Vitis vinifera|Rep: Chromosome chr5 scaffold_2, whole genome shotgun sequence - Vitis vinifera (Grape), partial (24%)	1
miR390	FS044297	1	11.172	1	21	120	140	AAGCUCAGGAGGGAUAGCACC	GGUGUUAUCCUUCCUGAGCUU	Cleavage	similar to UniRef100_Q27W42 Cluster: ANTP homeobox protein; n=2; Trichoplax adhaerens|Rep: ANTP homeobox protein - Trichoplax adhaerens, partial (7%)	1
miR390	TC10331	2	12.283	1	20	288	307	AAGCUCAGGAGGGAUAGCAC	UUUCUAUCCCUCCUGAGCUU	Cleavage	weakly similar to UniRef100_Q6KH96 Cluster: Probable endonuclease 4; n=1; Mycoplasma mobile|Rep: Probable endonuclease 4 - Mycoplasma mobile, partial (7%)	1
miR390	TC11375	2	11.288	1	20	290	309	AAGCUCAGGAGGGAUAGCAC	UUUCUAUCCCUCCUGAGCUU	Cleavage	weakly similar to UniRef100_Q6KH96 Cluster: Probable endonuclease 4; n=1; Mycoplasma mobile|Rep: Probable endonuclease 4 - Mycoplasma mobile, partial (7%)	1
miR394	TC13362	2.5	17.852	1	21	421	441	AGGUGGGCAUACUGUCAAACA	UGUUUGGCUGUAUGCCCAUUU	Cleavage	homologue to UniRef100_Q201Z4 Cluster: Thioredoxin; n=1; Solanum berthaultii|Rep: Thioredoxin - Solanum berthaultii, partial (45%)	1
miR394	TC3732	2.5	20.418	1	21	616	636	AGGUGGGCAUACUGUCAAACA	UGUUUGGCUGUAUGCCCAUUU	Cleavage	similar to UniRef100_P29449 Cluster: Thioredoxin H-type 1; n=1; Nicotiana tabacum|Rep: Thioredoxin H-type 1 - Nicotiana tabacum (Common tobacco), partial (96%)	1
miR394	TC9334	3	17.433	1	21	351	371	AGGUGGGCAUACUGUCAAACA	UGUUUGCUAGUGUGCUCGCCU	Cleavage	similar to UniRef100_A7PCJ8 Cluster: Chromosome chr17 scaffold_12, whole genome shotgun sequence; n=1; Vitis vinifera|Rep: Chromosome chr17 scaffold_12, whole genome shotgun sequence - Vitis vinifera (Grape), partial (25%)	1
miR394	FS083848	3	15.178	1	20	271	290	AGGUGGGCAUACUGUCAAAC	GAUUUGCAGUAUGCCCAUCU	Cleavage	similar to UniRef100_Q6Z7V1 Cluster: LMBR1 integral membrane protein-like; n=1; Oryza sativa Japonica Group|Rep: LMBR1 integral membrane protein-like - Oryza sativa subsp. japonica (Rice), partial (26%)	1
miR395	TC2354	1.5	18.534	1	20	219	238	CUGAAGUGUUUGGGGGAACU	AGUUCUCCCAAACACUUCAA	Cleavage	similar to UniRef100_A7PL70 Cluster: Chromosome chr7 scaffold_20, whole genome shotgun sequence; n=1; Vitis vinifera|Rep: Chromosome chr7 scaffold_20, whole genome shotgun sequence - Vitis vinifera (Grape), partial (21%)	1
miR395	TC2270	3	19.59	1	21	405	425	CUGAAGUGUUUGGGGGAACUC	GAGUUCCUCCAAACUCUUCAU	Cleavage	similar to UniRef100_Q43170 Cluster: Sulfate adenylyltransferase; n=1; Solanum tuberosum|Rep: Sulfate adenylyltransferase - Solanum tuberosum (Potato), partial (44%)	1
miR395	TC4976	3	17.548	1	21	367	387	CUGAAGUGUUUGGGGGAACUC	GAGUUCCUCCAAACUCUUCAU	Cleavage	homologue to UniRef100_Q43183 Cluster: Sulfate adenylyltransferase; n=1; Solanum tuberosum|Rep: Sulfate adenylyltransferase - Solanum tuberosum (Potato), partial (57%)	1
miR395	FS059064	3	17.291	1	21	201	221	CUGAAGUGUUUGGGGGAACUC	GAGCUCCUCCAAGCACUUCAU	Cleavage		1
miR395	FS072237	3	11.967	1	20	116	135	CUGAAGUGUUUGGGGGAACU	GGUUCCUCUAAACACUUGAG	Cleavage	similar to UniRef100_Q6Q9W4 Cluster: DREB2A; n=1; Thellungiella salsuginea|Rep: DREB2A - Thellungiella salsuginea (Saltwater cress) (Arabidopsis glauca), partial (14%)	1
miR395	TC114	3	20.42	1	21	209	229	CUGAAGUGUUUGGGGGAACUC	GAGUUAACCCAAACACUUCAA	Cleavage	similar to UniRef100_A7WPK8 Cluster: Sulfate transporter-like protein; n=1; Nicotiana tabacum|Rep: Sulfate transporter-like protein - Nicotiana tabacum (Common tobacco), partial (63%)	1
miR395	FS070557	3	21.238	1	20	612	631	CUGAAGUGUUUGGGGGAACU	GGUUCCAUCGAACGCUUCAG	Cleavage	weakly similar to UniRef100_A7P166 Cluster: Chromosome chr19 scaffold_4, whole genome shotgun sequence; n=1; Vitis vinifera|Rep: Chromosome chr19 scaffold_4, whole genome shotgun sequence - Vitis vinifera (Grape), partial (15%)	1
miR395	TC2378	3	11.821	1	20	93	112	CUGAAGUGUUUGGGGGAACU	AGUUCCAUCAAAAAUUUCAG	Cleavage	similar to UniRef100_A7QDJ4 Cluster: Chromosome chr10 scaffold_81, whole genome shotgun sequence; n=1; Vitis vinifera|Rep: Chromosome chr10 scaffold_81, whole genome shotgun sequence - Vitis vinifera (Grape), partial (4%)	1
miR396	TC11372	2.5	14.919	1	20	669	688	UUCAAUAAAGCUGUGGGAAG	CUUUCCGCAACUUUAUUGAG	Translation	similar to UniRef100_A7P0D6 Cluster: Chromosome chr6 scaffold_3, whole genome shotgun sequence; n=1; Vitis vinifera|Rep: Chromosome chr6 scaffold_3, whole genome shotgun sequence - Vitis vinifera (Grape), partial (62%)	1
miR396	TC10482	3	18.151	1	20	208	227	UUCAAUAAAGCUGUGGGAAG	AUUCCCACUGAUUUAUUGAA	Translation		1
miR397	FS077755	0.5	10.6	1	20	742	761	AUUGAGUGCAGCGUUGAUGA	UCAUCAAUGCUGCACUCAAU	Cleavage	similar to UniRef100_A7PNX8 Cluster: Chromosome chr8 scaffold_23, whole genome shotgun sequence; n=1; Vitis vinifera|Rep: Chromosome chr8 scaffold_23, whole genome shotgun sequence - Vitis vinifera (Grape), partial (38%)	1
miR397	FS070574	2	11.834	1	20	718	737	AUUGAGUGCAGCGUUGAUGA	UCAUCAAUGCUGCACUGAAU	Cleavage	similar to UniRef100_P93366 Cluster: Diphenol oxidase; n=1; Nicotiana tabacum|Rep: Diphenol oxidase - Nicotiana tabacum (Common tobacco), partial (38%)	1
miR397	TC943	1.5	13.523	1	20	756	775	AUUGAGUGCAGCGUUGAUGA	UGAUCAAUGCUGCACUCAAU	Cleavage	similar to UniRef100_A7PIP9 Cluster: Chromosome chr13 scaffold_17, whole genome shotgun sequence; n=1; Vitis vinifera|Rep: Chromosome chr13 scaffold_17, whole genome shotgun sequence - Vitis vinifera (Grape), partial (38%)	1
miR397	FS078143	3	10.24	1	20	786	805	AUUGAGUGCAGCGUUGAUGA	UGAUCAAUGCUGCACUUAAC	Cleavage	similar to UniRef100_P93366 Cluster: Diphenol oxidase; n=1; Nicotiana tabacum|Rep: Diphenol oxidase - Nicotiana tabacum (Common tobacco), partial (37%)	1
miR397	FS078357	3	15.588	1	20	548	567	AUUGAGUGCAGCGUUGAUGA	UCAUCAAGCUUGCAUUCAAU	Cleavage	similar to UniRef100_A7PTC4 Cluster: Chromosome chr8 scaffold_29, whole genome shotgun sequence; n=2; Vitis vinifera|Rep: Chromosome chr8 scaffold_29, whole genome shotgun sequence - Vitis vinifera (Grape), partial (44%)	1
miR397	FS024704	3	15.829	1	20	301	320	AUUGAGUGCAGCGUUGAUGA	UCAUCAACAGUGAACUCAAU	Translation	homologue to UniRef100_A7QQY7 Cluster: Chromosome undetermined scaffold_146, whole genome shotgun sequence; n=1; Vitis vinifera|Rep: Chromosome undetermined scaffold_146, whole genome shotgun sequence - Vitis vinifera (Grape), partial (43%)	1
miR403	TC7151	0	20.033	1	20	640	659	UUAGAUUCACGCACAAACUC	GAGUUUGUGCGUGAAUCUAA	Cleavage	similar to UniRef100_A7QSN6 Cluster: Chromosome undetermined scaffold_161, whole genome shotgun sequence; n=1; Vitis vinifera|Rep: Chromosome undetermined scaffold_161, whole genome shotgun sequence - Vitis vinifera (Grape), partial (12%)	1
miR408	TC11544	3	16.253	1	20	324	343	ACGGGGACGAGACAGAGCAU	AUGCUCUGUUUCUUCUCCGA	Cleavage	homologue to UniRef100_A7PL51 Cluster: Chromosome chr7 scaffold_20, whole genome shotgun sequence; n=1; Vitis vinifera|Rep: Chromosome chr7 scaffold_20, whole genome shotgun sequence - Vitis vinifera (Grape), partial (19%)	1
miR408	FS008223	3	12.908	1	20	285	304	ACGGGGACGAGACAGAGCAU	AUGCUUUUUCUUGUCUCUGU	Cleavage		1
miR414	FS082714	3	14.489	1	20	462	481	UCAUCAAACACAUCAUCGUC	GAUGAUGAUGUGUUUGAUAC	Cleavage	weakly similar to UniRef100_Q9SXW6 Cluster: Ring finger protein; n=1; Cicer arietinum|Rep: Ring finger protein - Cicer arietinum (Chickpea) (Garbanzo), partial (63%)	1
miR414	TC2888	2	18.483	1	21	141	161	UCAUCAAACACAUCAUCGUCA	UGCCCAUGAUGUGUUUGAUGA	Cleavage	similar to UniRef100_Q5AN98 Cluster: Sugar transporter-like protein; n=1; Candida albicans|Rep: Sugar transporter-like protein - Candida albicans (Yeast), partial (3%)	1
miR414	FS068488	3	22.989	1	21	513	533	UCAUCAAACACAUCAUCGUCA	UGGUGAAGAUGUGUUUGAUGC	Cleavage	similar to UniRef100_A7Q6M4 Cluster: Chromosome chr11 scaffold_56, whole genome shotgun sequence; n=1; Vitis vinifera|Rep: Chromosome chr11 scaffold_56, whole genome shotgun sequence - Vitis vinifera (Grape), partial (6%)	1
miR414	TC3401	2.5	15.242	1	21	45	65	UCAUCAAACACAUCAUCGUCA	UGAUGAUCAAGUGUUUGAUGA	Cleavage	similar to UniRef100_A5CLG6 Cluster: Actin-related protein 3; n=1; Nicotiana tabacum|Rep: Actin-related protein 3 - Nicotiana tabacum (Common tobacco), partial (38%)	1
miR414	TC3836	3	17.946	1	21	305	325	UCAUCAAACACAUCAUCGUCA	UGAUGAUGAUGGGUUUCAUGA	Translation	similar to UniRef100_Q93VE6 Cluster: AT5g10780/T30N20_50; n=1; Arabidopsis thaliana|Rep: AT5g10780/T30N20_50 - Arabidopsis thaliana (Mouse-ear cress), partial (97%)	1
miR414	FS020157	2.5	23.841	1	20	265	284	UCAUCAAACACAUCAUCGUC	GAAGAUGAUGUGUUGGAUGA	Cleavage	similar to UniRef100_A7QF26 Cluster: Chromosome chr16 scaffold_86, whole genome shotgun sequence; n=1; Vitis vinifera|Rep: Chromosome chr16 scaffold_86, whole genome shotgun sequence - Vitis vinifera (Grape), partial (43%)	1
miR414	FS073148	3	15.979	1	21	566	586	UCAUCAAACACAUCAUCGUCA	UGACGAACAUUUGUUUGAUGA	Translation		1
miR414	FS078457	3	19.627	1	21	426	446	UCAUCAAACACAUCAUCGUCA	UGAGGAUGAUAUUUUUGAUGA	Translation	similar to UniRef100_A7PTE0 Cluster: Chromosome chr8 scaffold_29, whole genome shotgun sequence; n=1; Vitis vinifera|Rep: Chromosome chr8 scaffold_29, whole genome shotgun sequence - Vitis vinifera (Grape), partial (13%)	1
miR414	TC5017	3	19.578	1	21	392	412	UCAUCAAACACAUCAUCGUCA	UGUCUAUGUUGUGUUUGAUGA	Cleavage	weakly similar to UniRef100_A7Q421 Cluster: Chromosome chr13 scaffold_48, whole genome shotgun sequence; n=1; Vitis vinifera|Rep: Chromosome chr13 scaffold_48, whole genome shotgun sequence - Vitis vinifera (Grape), partial (17%)	1
miR4414	FS011192	3	2.648	1	21	14	34	UGUGAAUGAUGCGGGAGAUAA	UUGUCUUCUGCUUUAUUCACA	Translation	homologue to UniRef100_A4ZX75 Cluster: Heat shock protein 70; n=1; Cyclamen persicum|Rep: Heat shock protein 70 - Cyclamen persicum, partial (11%)	1
miR4414	TC3892	3	4.978	1	20	237	256	UGUGAAUGAUGCGGGAGAUA	UCUCUCUCGCAUCCUUCACA	Cleavage	weakly similar to UniRef100_Q8L5R4 Cluster: Tubulin folding cofactor C; n=1; Arabidopsis thaliana|Rep: Tubulin folding cofactor C - Arabidopsis thaliana (Mouse-ear cress), partial (25%)	1
miR477	TC4341	3	20.585	1	20	470	489	ACUCUCCCUCAAAGGCUUCU	AGGAGAUUUUGAGGGAGAGG	Cleavage	similar to UniRef100_Q43326 Cluster: Box II Factor; n=2; Nicotiana tabacum|Rep: Box II Factor - Nicotiana tabacum (Common tobacco), partial (77%)	1
miR477	TC6255	3	24.685	1	20	947	966	ACUCUCCCUCAAAGGCUUCU	AGAAGCUGUUGAUGGGGAGU	Cleavage	homologue to UniRef100_Q2PYY1 Cluster: Protein transport SEC13-like protein; n=1; Solanum tuberosum|Rep: Protein transport SEC13-like protein - Solanum tuberosum (Potato), complete	1
miR479	TC1202	3	21.502	1	21	279	299	UGAUAUUGGAUUGGCUCAAUC	GAUUGAGCCACUCCAGCAUCA	Translation	weakly similar to UniRef100_A9T259 Cluster: Predicted protein; n=1; Physcomitrella patens subsp. patens|Rep: Predicted protein - Physcomitrella patens subsp. patens, partial (53%)	1
miR479	TC8400	2.5	22.031	1	20	528	547	UGAUAUUGGAUUGGCUCAAU	CUUGAGCCAGUCAAAUAUCA	Cleavage	homologue to UniRef100_Q2V9B6 Cluster: Per1-like family protein; n=1; Solanum tuberosum|Rep: Per1-like family protein - Solanum tuberosum (Potato), partial (39%)	1
miR479	TC13122	3	17.618	1	20	109	128	UGAUAUUGGAUUGGCUCAAU	AUUCAGUUGAUUCAAUAUCA	Cleavage	similar to UniRef100_A7R5F9 Cluster: Chromosome undetermined scaffold_957, whole genome shotgun sequence; n=1; Vitis vinifera|Rep: Chromosome undetermined scaffold_957, whole genome shotgun sequence - Vitis vinifera (Grape), partial (53%)	1
miR482	TC2620	3	21.332	1	22	214	235	UUUCCUAUUCCACCCAUGCCAA	UUGGAGUGGCUGGAAUAGGGAA	Cleavage	weakly similar to UniRef100_Q38QB6 Cluster: Late blight resistance protein Rpi-blb2; n=1; Solanum bulbocastanum|Rep: Late blight resistance protein Rpi-blb2 - Solanum bulbocastanum (Wild potato), partial (7%)	1
miR482	FS076830	2.5	21.517	1	20	707	726	UUUCCUAUUCCACCCAUGCC	GGGAUGGGUGGCAUAGGGAA	Translation	weakly similar to UniRef100_Q19PN8 Cluster: TIR-NBS-LRR type disease resistance protein; n=1; Populus trichocarpa|Rep: TIR-NBS-LRR type disease resistance protein - Populus trichocarpa (Western balsam poplar) (Populus balsamiferasubsp. trichocarpa), partial (6%)	1
miR5048	FS008393	3	11.366	1	24	35	58	UAUUAUGAGGUUUUAGGUCCAGAU	AUUUUGAUAUAAAGCCUCAUAAUA	Cleavage	similar to UniRef100_A7P3C1 Cluster: Chromosome chr1 scaffold_5, whole genome shotgun sequence; n=1; Vitis vinifera|Rep: Chromosome chr1 scaffold_5, whole genome shotgun sequence - Vitis vinifera (Grape), partial (6%)	1
miR5048	FS031942	3	4.361	1	20	62	81	UAUUAUGAGGUUUUAGGUCC	CAACCUAAGACCUUAUAAUA	Cleavage	similar to UniRef100_A7QUL5 Cluster: Chromosome chr10 scaffold_179, whole genome shotgun sequence; n=1; Vitis vinifera|Rep: Chromosome chr10 scaffold_179, whole genome shotgun sequence - Vitis vinifera (Grape), partial (23%)	1
miR5169	TC5395	3	17.965	1	23	932	954	UUUAGACCAAAUUUUGUAGGACA	UCUCCAGUAAAAUUUGGUUUGAA	Cleavage	similar to UniRef100_A7NVB6 Cluster: Chromosome chr18 scaffold_1, whole genome shotgun sequence; n=1; Vitis vinifera|Rep: Chromosome chr18 scaffold_1, whole genome shotgun sequence - Vitis vinifera (Grape), complete	1
miR5169	TC12072	3	14.159	1	21	214	234	UUUAGACCAAAUUUUGUAGGA	UCCAGCAAGAUUUGGUCUAGG	Cleavage	homologue to UniRef100_Q0X087 Cluster: Castasterone 26-hydroxylase; n=1; Solanum lycopersicum|Rep: Castasterone 26-hydroxylase - Solanum lycopersicum (Tomato) (Lycopersicon esculentum), partial (29%)	1
miR5169	FS058396	3	14.368	1	22	164	184	UUUAGACCAAAUUUUGUAGGAC	GUCUUACAAGAUU-GGUCUAAA	Translation	homologue to UniRef100_Q9ZP11 Cluster: Ss-galactosidase precursor; n=1; Solanum lycopersicum|Rep: Ss-galactosidase precursor - Solanum lycopersicum (Tomato) (Lycopersicon esculentum), partial (21%)	1
miR5169	TC12331	3	15.318	1	20	291	310	UUUAGACCAAAUUUUGUAGG	GCUACAAAAUUUGGUGUAAG	Cleavage	similar to UniRef100_Q52QX9 Cluster: Aldo/keto reductase AKR; n=2; Manihot esculenta|Rep: Aldo/keto reductase AKR - Manihot esculenta (Cassava) (Manioc), partial (98%)	1
miR5169	TC8785	3	9.765	1	23	68	90	UUUAGACCAAAUUUUGUAGGACA	UGAUCUCUAAAAUUUUGUCUAAA	Cleavage	similar to UniRef100_A7P0S6 Cluster: Chromosome chr19 scaffold_4, whole genome shotgun sequence; n=1; Vitis vinifera|Rep: Chromosome chr19 scaffold_4, whole genome shotgun sequence - Vitis vinifera (Grape), complete	1
miR5169	FS002770	2.5	10.983	1	20	69	88	UUUAGACCAAAUUUUGUAGG	CAUGCAAAAUUUCGUCUAAA	Cleavage	UniRef100_Q45W78 Cluster: Ubiquitin fusion protein; n=3; core eudicotyledons|Rep: Ubiquitin fusion protein - Arachis hypogaea (Peanut), partial (80%)	1
miR5171	TC13197	2	12.376	1	24	153	176	GACAAUUAAAAUGGGACGGAAGAA	UCCCUUUGUCCCAAUUUAAUUGUC	Translation		1
miR5171	FS071202	2.5	11.206	1	24	406	429	GACAAUUAAAAUGGGACGGAAGAA	UCCCUCCGUUCAUUUUUAAUUGUC	Cleavage	similar to UniRef100_Q054Q7 Cluster: Cation/multidrug efflux pump; n=1; Leptospira borgpetersenii serovar Hardjo-bovis L550|Rep:, partial (1%)	1
miR5175	FS002770	1.5	14.463	1	20	542	561	AAGAUUCAGGACAAGGAGGG	CCUUCUUUGUCUUGAAUCUU	Cleavage	UniRef100_Q45W78 Cluster: Ubiquitin fusion protein; n=3; core eudicotyledons|Rep: Ubiquitin fusion protein - Arachis hypogaea (Peanut), partial (80%)	1
miR5175	TC9943	3	21.231	1	21	61	81	AAGAUUCAGGACAAGGAGGGA	UCCUUUCUUUUCCUGGAUUUU	Cleavage	homologue to UniRef100_A5BHQ5 Cluster: Ubiquitin carrier protein; n=1; Vitis vinifera|Rep: Ubiquitin carrier protein - Vitis vinifera (Grape), partial (88%)	1
miR5175	FS032872	3	16.448	1	21	495	515	AAGAUUCAGGACAAGGAGGGA	UCCCUCCUCGUUCUGCAUCUU	Cleavage	similar to UniRef100_Q3E902 Cluster: 40S ribosomal protein S21-2; n=2; Arabidopsis thaliana|Rep: 40S ribosomal protein S21-2 - Arabidopsis thaliana (Mouse-ear cress), partial (92%)	1
miR5175	TC4718	2.5	10.504	1	20	90	109	AAGAUUCAGGACAAGGAGGG	ACCUCCUUUUCUUGAAUCUU	Cleavage	weakly similar to UniRef100_Q10N10 Cluster: Phosphatidylinositol transfer protein, expressed; n=1; Oryza sativa Japonica Group|Rep: Phosphatidylinositol transfer protein, expressed - Oryza sativa subsp. japonica (Rice), partial (88%)	1
miR5175	FS068379	3	14.542	1	21	562	582	AAGAUUCAGGACAAGGAGGGA	UCCCUCCUUGACAUGAAUCUG	Translation	similar to UniRef100_A7PY84 Cluster: Chromosome chr15 scaffold_37, whole genome shotgun sequence; n=1; Vitis vinifera|Rep: Chromosome chr15 scaffold_37, whole genome shotgun sequence - Vitis vinifera (Grape), partial (13%)	1
miR5175	TC9108	3	15.987	1	20	608	627	AAGAUUCAGGACAAGGAGGG	CCCUCCUUUUUUUGGAUUUU	Cleavage	similar to UniRef100_Q852P6 Cluster: Nitrate transporter; n=1; Nicotiana tabacum|Rep: Nitrate transporter - Nicotiana tabacum (Common tobacco), partial (26%)	1
miR5175	FS009101	3	12.04	1	20	245	264	AAGAUUCAGGACAAGGAGGG	CUUUUCUUUUUCUGAAUCUU	Cleavage	similar to UniRef100_A7PX52 Cluster: Chromosome chr12 scaffold_36, whole genome shotgun sequence; n=1; Vitis vinifera|Rep: Chromosome chr12 scaffold_36, whole genome shotgun sequence - Vitis vinifera (Grape), partial (6%)	1
miR5234	FS061400	3	4.226	1	21	320	340	UUAUGGUUGUGGAUGGCUGAA	UUAAGACAUUCAUAACCAUAA	Cleavage	homologue to UniRef100_Q4WPJ3 Cluster: NACHT domain protein; n=1; Aspergillus fumigatus|Rep: NACHT domain protein - Aspergillus, partial (1%)	1
miR5240	TC10497	2.5	18.254	1	22	350	371	GUAGAAAAAAUUGUGGCAUUUG	UGGAUGUCAUAAUUUUUUUUAU	Cleavage		1
miR5240	FS078876	2.5	12.571	1	20	672	691	GUAGAAAAAAUUGUGGCAUU	AAUGUCAUGAUUUUUUCUAA	Cleavage		1
miR5240	TC11964	2.5	9.699	1	20	279	298	GUAGAAAAAAUUGUGGCAUU	AACGUCACAAUUUUUUUUAU	Cleavage		1
miR5281	TC10587	3	5.905	1	24	154	177	UCAAUUAAAAUAGGACAGAGGGAG	UUUUCUCUCUUCUAUCUUAGUUGA	Translation	similar to UniRef100_A7PGE3 Cluster: Chromosome chr6 scaffold_15, whole genome shotgun sequence; n=1; Vitis vinifera|Rep: Chromosome chr6 scaffold_15, whole genome shotgun sequence - Vitis vinifera (Grape), partial (4%)	1
miR5281	TC7819	3	14.3	1	23	404	426	UCAAUUAAAAUAGGACAGAGGGA	UUUUUCUAUGUUAUUUUAAUUGA	Cleavage		1
miR5281	TC6867	3	12.25	1	24	625	648	UCAAUUAAAAUAGGACAGAGGGAG	UUGUAUUUGUUCUGUUUUGAUUGA	Cleavage	similar to UniRef100_A4IT67 Cluster: Acetobutylicum phosphotransbutyrylase; n=1; Geobacillus thermodenitrificans NG80-2|Rep: Acetobutylicum phosphotransbutyrylase - Geobacillus thermodenitrificans (strain NG80-2), partial (11%)	1
miR5284	TC2607	2	15.65	1	20	528	547	UACGGCAUCAAAAGUGAAGA	UUUUCACUUUUGCUGCCGUG	Cleavage	similar to UniRef100_Q0JI87 Cluster: Os01g0818000 protein; n=2; Oryza sativa Japonica Group|Rep: Os01g0818000 protein - Oryza sativa subsp. japonica (Rice), partial (30%)	1
miR5284	FS088074	2.5	10.969	1	20	533	552	UACGGCAUCAAAAGUGAAGA	UUUUCGCUUUUGUUGCUGUA	Cleavage	weakly similar to UniRef100_Q7X997 Cluster: Bzip-like transcription factor-like protein; n=1; Oryza sativa Japonica Group|Rep: Bzip-like transcription factor-like protein - Oryza sativa subsp. japonica (Rice), partial (12%)	1
miR5284	TC1645	2.5	21.775	1	20	97	116	UACGGCAUCAAAAGUGAAGA	UCUUCACAUUUGUUGCUGUA	Cleavage	similar to UniRef100_A7R485 Cluster: Chromosome undetermined scaffold_631, whole genome shotgun sequence; n=1; Vitis vinifera|Rep: Chromosome undetermined scaffold_631, whole genome shotgun sequence - Vitis vinifera (Grape), partial (27%)	1
miR5284	TC14416	2.5	19.823	1	20	660	679	UACGGCAUCAAAAGUGAAGA	UCUUCACUUUCAAUGUCGUA	Translation		1
miR529	TC2227	2.5	16.466	1	21	55	75	AGGAAGAGAUGAAGCAGACAA	UUGUUUGGUUCAUCUCUUCCC	Cleavage	similar to UniRef100_A7P8D0 Cluster: Chromosome chr3 scaffold_8, whole genome shotgun sequence; n=1; Vitis vinifera|Rep: Chromosome chr3 scaffold_8, whole genome shotgun sequence - Vitis vinifera (Grape), partial (87%)	1
miR529	TC11436	3	17.49	1	22	523	544	AGGAAGAGAUGAAGCAGACAAC	GUUGUCUUAUUUAUUUCUUCCU	Cleavage	similar to UniRef100_A7PXG9 Cluster: Chromosome chr12 scaffold_36, whole genome shotgun sequence; n=1; Vitis vinifera|Rep: Chromosome chr12 scaffold_36, whole genome shotgun sequence - Vitis vinifera (Grape), partial (12%)	1
miR529	TC3778	3	13.243	1	20	518	537	AGGAAGAGAUGAAGCAGACA	UCUCUGCUUCAUUUCUUACU	Cleavage		1
miR5298	TC8286	3	11.851	1	24	19	42	UGAGAUUUGAAGAAGAUGAAGAGA	UCUCUUCUUCUUCUUCGAAUUUUG	Cleavage	similar to UniRef100_A7PQG6 Cluster: Chromosome chr6 scaffold_25, whole genome shotgun sequence; n=1; Vitis vinifera|Rep: Chromosome chr6 scaffold_25, whole genome shotgun sequence - Vitis vinifera (Grape), partial (93%)	1
miR5298	TC9582	3	9.282	1	24	26	49	UGAGAUUUGAAGAAGAUGAAGAGA	UCUCUUCUUCUUCUUCGAAUUUUG	Cleavage	similar to UniRef100_A7PQG6 Cluster: Chromosome chr6 scaffold_25, whole genome shotgun sequence; n=1; Vitis vinifera|Rep: Chromosome chr6 scaffold_25, whole genome shotgun sequence - Vitis vinifera (Grape), complete	1
miR5298	TC1472	3	15.587	1	24	217	240	UGAGAUUUGAAGAAGAUGAAGAGA	UUUUUUCAUCUUCUUCAACUCUUC	Cleavage	similar to UniRef100_Q9LTX2 Cluster: F-box/LRR-repeat protein At5g49980; n=1; Arabidopsis thaliana|Rep: F-box/LRR-repeat protein At5g49980 - Arabidopsis thaliana (Mouse-ear cress), partial (12%)	1
miR5298	TC5201	1.5	14.46	1	21	48	68	UGAGAUUUGAAGAAGAUGAAG	CUUCAUCUUCUUCAAAUUUCU	Cleavage	homologue to UniRef100_UPI0000EB00EE Cluster: Histone H4; n=1; Canis lupus familiaris|Rep: Histone H4 - Canis familiaris, partial (96%)	1
miR5298	TC11899	3	8.305	1	24	51	74	UGAGAUUUGAAGAAGAUGAAGAGA	UCUCUUCAUUGCCUUCAAAUCUCG	Cleavage	UniRef100_A1X1E5 Cluster: Polyubiquitin; n=1; Thlaspi caerulescens|Rep: Polyubiquitin - Thlaspi caerulescens (Alpine penny-cress) (Thlaspi calaminare), partial (37%)	1
miR5298	FS082833	2	8.638	1	23	597	619	UGAGAUUUGAAGAAGAUGAAGAG	UUUUUCAUCUUGUUCAAGUCUUA	Cleavage		1
miR5298	TC11269	2.5	11.254	1	22	162	184	UGAGAUUU-GAAGAAGAUGAAGA	UCUUCAUUUUCUUCCAAAUCUCA	Translation		1
miR5298	TC12177	3	17.525	1	23	142	164	UGAGAUUUGAAGAAGAUGAAGAG	UUCUUUUUCUUCGUCAAAUCUUA	Translation	similar to UniRef100_A7R115 Cluster: Chromosome chr4 scaffold_333, whole genome shotgun sequence; n=1; Vitis vinifera|Rep: Chromosome chr4 scaffold_333, whole genome shotgun sequence - Vitis vinifera (Grape), partial (73%)	1
miR5298	FS007996	2.5	9.269	1	23	142	164	UGAGAUUUGAAGAAGAUGAAGAG	CACUUCGUUUUCUUAAAAUCUUA	Translation	similar to UniRef100_Q0CPN9 Cluster: Predicted protein; n=1; Aspergillus terreus NIH2624|Rep: Predicted protein - Aspergillus, partial (3%)	1
miR5298	TC10690	3	12.041	1	24	426	449	UGAGAUUUGAAGAAGAUGAAGAGA	UCAUUUUAUUUUCUACAAAUCUUG	Translation		1
miR530	FS083905	0.5	21.861	1	20	154	173	UGCAUUUGCACCUGCACCUG	CAGGUGCAGGUGUAAAUGCA	Cleavage	homologue to UniRef100_A8LUQ9 Cluster: Aldehyde dehydrogenase; n=1; Salinispora arenicola CNS-205|Rep: Aldehyde dehydrogenase -, partial (2%)	1
miR530	TC7515	2.5	18.166	1	21	855	875	UGCAUUUGCACCUGCACCUGU	GCAGGUGGAGGUGAAGAUGCA	Cleavage	homologue to UniRef100_P93214 Cluster: 14-3-3 protein 9; n=1; Solanum lycopersicum|Rep: 14-3-3 protein 9 - Solanum lycopersicum (Tomato) (Lycopersicon esculentum), complete	1
miR530	FS067738	2.5	13.466	1	20	555	574	UGCAUUUGCACCUGCACCUG	CAGUUGCAAGUGCAAGUGCA	Cleavage	similar to UniRef100_A7QHP0 Cluster: Chromosome chr8 scaffold_99, whole genome shotgun sequence; n=1; Vitis vinifera|Rep: Chromosome chr8 scaffold_99, whole genome shotgun sequence - Vitis vinifera (Grape), partial (5%)	1
miR5301	TC7566	2.5	12.575	1	20	169	188	UGUGGGUGGGGUGGAAAGAU	UUCUUUCUACCCUGCCCACA	Cleavage	homologue to UniRef100_Q2VY17 Cluster: CONSTANS interacting protein 2b; n=1; Solanum lycopersicum|Rep: CONSTANS interacting protein 2b - Solanum lycopersicum (Tomato) (Lycopersicon esculentum), partial (33%)	1
miR5301	TC3653	2.5	16.57	1	21	42	62	UGUGGGUGGGGUGGAAAGAUU	GGUUGUUCCACCUCACCCACA	Cleavage	similar to UniRef100_Q41113 Cluster: BZIP transcriptional repressor ROM1; n=1; Phaseolus vulgaris|Rep: BZIP transcriptional repressor ROM1 - Phaseolus vulgaris (Kidney bean) (French bean), partial (77%)	1
miR5301	TC4270	3	13.35	1	21	12	32	UGUGGGUGGGGUGGAAAGAUU	GAUCUUUCCACUCUACCCUUA	Cleavage	similar to UniRef100_A2Z2T0 Cluster: Peptidyl-prolyl cis-trans isomerase; n=1; Oryza sativa Indica Group|Rep: Peptidyl-prolyl cis-trans isomerase - Oryza sativa subsp. indica (Rice), partial (81%)	1
miR5301	TC1881	3	2.987	1	20	270	289	UGUGGGUGGGGUGGAAAGAU	ACCUUUUUACCCCACCCACC	Cleavage	similar to UniRef100_A7QPG9 Cluster: Chromosome chr18 scaffold_137, whole genome shotgun sequence; n=1; Vitis vinifera|Rep: Chromosome chr18 scaffold_137, whole genome shotgun sequence - Vitis vinifera (Grape), partial (8%)	1
miR5303	FS015639	0	22.914	1	24	367	390	ACAUUUUUGAAGAGUCCGAGCAAC	GUUGCUCGGACUCUUCAAAAAUGU	Cleavage		1
miR5303	TC3196	0.5	19.029	1	24	506	529	ACAUUUUUGAAGAGUCCGAGCAAC	GUUGCUCGGACUCUUCAAAAGUGU	Cleavage	weakly similar to UniRef100_P92990 Cluster: Probable polygalacturonase non-catalytic subunit JP650 precursor; n=2; Arabidopsis thaliana|Rep: Probable polygalacturonase non-catalytic subunit JP650 precursor - Arabidopsis thaliana (Mouse-ear cress), partial (5%)	1
miR5303	TC9152	1	12.343	1	24	370	393	ACAUUUUUGAAGAGUCCGAGCAAC	GUUGCUCGAACUCUUCAAAAAUGU	Cleavage	similar to UniRef100_A7NTH6 Cluster: Chromosome chr18 scaffold_1, whole genome shotgun sequence; n=1; Vitis vinifera|Rep: Chromosome chr18 scaffold_1, whole genome shotgun sequence - Vitis vinifera (Grape), partial (14%)	1
miR5303	TC5085	1.5	22.283	1	24	346	369	ACAUUUUUGAAGAGUCCGAGCAAC	GUUGCUCGGACUCUUAGAAAAUGU	Translation	similar to UniRef100_Q1L5W8 Cluster: Beta-amylase 1; n=1; Nicotiana langsdorffii x Nicotiana sanderae|Rep: Beta-amylase 1 - Nicotiana langsdorffii x Nicotiana sanderae (Ornamental tobacco), partial (19%)	1
miR5303	TC8005	2	13.938	1	24	275	298	ACAUUUUUGAAGAGUCCGAGCAAC	GUUGUUUUGACUCUUCAAAAAUGU	Cleavage	similar to UniRef100_Q42885 Cluster: Chorismate synthase 2, chloroplast precursor; n=1; Solanum lycopersicum|Rep: Chorismate synthase 2, chloroplast precursor - Solanum lycopersicum (Tomato) (Lycopersicon esculentum), partial (8%)	1
miR5303	FS033989	1.5	18.341	1	23	188	210	ACAUUUUUGAAGAGUCCGAGCAA	UUGUUCAGACUCUUCAAAAAUGU	Cleavage	similar to UniRef100_A7P3H7 Cluster: Chromosome chr1 scaffold_5, whole genome shotgun sequence; n=1; Vitis vinifera|Rep: Chromosome chr1 scaffold_5, whole genome shotgun sequence - Vitis vinifera (Grape), partial (12%)	1
miR5303	TC8682	2.5	23.47	1	24	265	288	ACAUUUUUGAAGAGUCCGAGCAAC	GUUGCUCGGACUCUCCAAAGAUGC	Translation	similar to UniRef100_Q3E9V2 Cluster: Uncharacterized protein At4g28088.1; n=1; Arabidopsis thaliana|Rep: Uncharacterized protein At4g28088.1 - Arabidopsis thaliana (Mouse-ear cress), partial (68%)	1
miR5303	TC9276	2	15.889	1	24	350	373	ACAUUUUUGAAGAGUCCGAGCAAC	GUUGCUCGGACUCCUAAAAAAUGU	Translation	similar to UniRef100_A7P2Y0 Cluster: Chromosome chr1 scaffold_5, whole genome shotgun sequence; n=1; Vitis vinifera|Rep: Chromosome chr1 scaffold_5, whole genome shotgun sequence - Vitis vinifera (Grape), partial (13%)	1
miR5303	TC11651	2	14.414	1	23	108	130	ACAUUUUUGAAGAGUCCGAGCAA	UUGCUCAGACUCUUUGAAAAUGU	Cleavage	weakly similar to UniRef100_A7PQG0 Cluster: Chromosome chr6 scaffold_25, whole genome shotgun sequence; n=1; Vitis vinifera|Rep: Chromosome chr6 scaffold_25, whole genome shotgun sequence - Vitis vinifera (Grape), partial (8%)	1
miR5303	TC5856	2	19.28	1	24	961	986	ACAUUUUUGAAGAGUCCGA--GCAAC	GUUGCCAUCGGACUCUUCAAAAAUGU	Cleavage	weakly similar to UniRef100_Q8L800 Cluster: Glutamate/malate translocator; n=1; Flaveria bidentis|Rep: Glutamate/malate translocator - Flaveria bidentis (Coastalplain yellowtops), partial (49%)	1
miR5303	FS042357	2.5	16.801	1	24	194	217	ACAUUUUUGAAGAGUCCGAGCAAC	GUUGCUCAAAUUCUUCAAAAAUGU	Cleavage		1
miR5303	FS082161	2.5	24.054	1	24	214	237	ACAUUUUUGAAGAGUCCGAGCAAC	GUUGCUCGGACCCUACGAAAAUGU	Translation		1
miR5303	TC5027	2	18.478	1	24	341	364	ACAUUUUUGAAGAGUCCGAGCAAC	GCUGCUUGGACUCUUCAAAAUUGU	Cleavage	weakly similar to UniRef100_A7P2H5 Cluster: Chromosome chr1 scaffold_5, whole genome shotgun sequence; n=1; Vitis vinifera|Rep: Chromosome chr1 scaffold_5, whole genome shotgun sequence - Vitis vinifera (Grape), partial (32%)	1
miR5303	TC12261	2.5	16.328	1	23	559	581	ACAUUUUUGAAGAGUCCGAGCAA	UUGUUCGAAUUUUUCAAAAAUGU	Cleavage	similar to UniRef100_A7QDM2 Cluster: Chromosome chr10 scaffold_81, whole genome shotgun sequence; n=1; Vitis vinifera|Rep: Chromosome chr10 scaffold_81, whole genome shotgun sequence - Vitis vinifera (Grape), partial (27%)	1
miR5635	TC11552	2.5	21.738	1	21	232	252	UGAAGGAGUGUAUAACGGUUG	CAACUAUUAUACACUCUUUUA	Cleavage	similar to UniRef100_A7PN50 Cluster: Chromosome chr1 scaffold_22, whole genome shotgun sequence; n=1; Vitis vinifera|Rep: Chromosome chr1 scaffold_22, whole genome shotgun sequence - Vitis vinifera (Grape), partial (27%)	1
miR5654	FS088291	3	15.334	1	21	634	654	AUAAAUCCCAAGCAUCAUCCA	UGGAUUAUUUUUGGGAUUUGU	Cleavage	similar to UniRef100_A9S9R0 Cluster: Predicted protein; n=1; Physcomitrella patens subsp. patens|Rep: Predicted protein - Physcomitrella patens subsp. patens, partial (46%)	1
miR5654	FS074101	3	14.129	1	19	529	548	AUAAAUCC-CAAGCAUCAUC	GGUGAUGCUUGAGGAUUUGU	Translation	similar to UniRef100_Q9W1K3 Cluster: CG13560-PA; n=1; Drosophila melanogaster|Rep: CG13560-PA - Drosophila melanogaster (Fruit fly), partial (12%)	1
miR6019	FS092574	3	17.621	1	23	163	185	AUACAAGUGACCUGUAAAUGUUU	AAACAUUUACGAGUCACUUAUAU	Cleavage	similar to UniRef100_Q6T3R3 Cluster: Bacterial spot disease resistance protein 4; n=1; Solanum lycopersicum|Rep: Bacterial spot disease resistance protein 4 - Solanum lycopersicum (Tomato) (Lycopersicon esculentum), partial (13%)	1
miR6019	TC1225	3	14.062	1	23	762	784	AUACAAGUGACCUGUAAAUGUUU	GAAUAAUUGCAGGUUGCUUGUAU	Cleavage	similar to UniRef100_A7PT82 Cluster: Chromosome chr8 scaffold_29, whole genome shotgun sequence; n=1; Vitis vinifera|Rep: Chromosome chr8 scaffold_29, whole genome shotgun sequence - Vitis vinifera (Grape), partial (86%)	1
miR6020	FS092574	1	23.266	1	22	150	171	UAAAUGUUUUCCGAGUAUCUUU	GAAGAUACUCGUAAAACAUUUA	Translation	similar to UniRef100_Q6T3R3 Cluster: Bacterial spot disease resistance protein 4; n=1; Solanum lycopersicum|Rep: Bacterial spot disease resistance protein 4 - Solanum lycopersicum (Tomato) (Lycopersicon esculentum), partial (13%)	1
miR6020	TC2032	3	13.77	1	22	172	193	UAAAUGUUUUCCGAGUAUCUUU	GAAGAUACAAGAAAAACAUUUA	Translation	similar to UniRef100_Q6T3R3 Cluster: Bacterial spot disease resistance protein 4; n=1; Solanum lycopersicum|Rep: Bacterial spot disease resistance protein 4 - Solanum lycopersicum (Tomato) (Lycopersicon esculentum), partial (19%)	1
miR6022	TC13856	2.5	14.99	1	20	45	64	UGGAAGGGAGAACAUCCAGG	CUUUGAUGUUCUUCUUUCCA	Cleavage	homologue to UniRef100_Q8RW34 Cluster: Beta 1,3-glycosyltransferase-like protein I; n=1; Solanum lycopersicum|Rep: Beta 1,3-glycosyltransferase-like protein I - Solanum lycopersicum (Tomato) (Lycopersicon esculentum), partial (20%)	1
miR6023	TC6712	0	23.334	1	22	55	76	UUCACAGAAUGUGUUUUUGGCU	AGCCAAAAACACAUUCUGUGAA	Cleavage		1
miR6023	TC14306	3	16.42	1	20	840	859	UUCACAGAAUGUGUUUUUGG	CCAAAGGAAAAUUCUGUGAA	Translation	homologue to UniRef100_Q5EB97 Cluster: Zinc finger CCHC domain-containing protein 10; n=2; Rattus norvegicus|Rep: Zinc finger CCHC domain-containing protein 10 - Rattus norvegicus (Rat), partial (8%)	1
miR6024	TC455	2	24.064	1	22	628	649	UUUUAGCAAGAGUUGUUUUCCC	GGGAAAACAACUCUUGCCAAGA	Cleavage	similar to UniRef100_A1YUW8 Cluster: Tm-2 ToMV resistance protein; n=1; Solanum tuberosum|Rep: Tm-2 ToMV resistance protein - Solanum tuberosum (Potato), partial (26%)	1
miR6024	TC4128	2.5	23.316	1	22	675	696	UUUUAGCAAGAGUUGUUUUCCC	GGGAAAACGACUCUUGCCAAGA	Cleavage	similar to UniRef100_A1YUW8 Cluster: Tm-2 ToMV resistance protein; n=1; Solanum tuberosum|Rep: Tm-2 ToMV resistance protein - Solanum tuberosum (Potato), partial (27%)	1
miR6024	FS081109	2	16.462	1	22	631	652	UUUUAGCAAGAGUUGUUUUCCC	GGCAAAACAACACUUGCUAAAA	Translation	weakly similar to UniRef100_A7P837 Cluster: Chromosome chr3 scaffold_8, whole genome shotgun sequence; n=1; Vitis vinifera|Rep: Chromosome chr3 scaffold_8, whole genome shotgun sequence - Vitis vinifera (Grape), partial (19%)	1
miR6024	TC5199	3	21.856	1	22	136	157	UUUUAGCAAGAGUUGUUUUCCC	GGGAAGACAACUUUUGUCAAAA	Cleavage	UniRef100_P38547 Cluster: GTP-binding nuclear protein Ran2; n=1; Solanum lycopersicum|Rep: GTP-binding nuclear protein Ran2 - Solanum lycopersicum (Tomato) (Lycopersicon esculentum), complete	1
miR6024	FS067218	3	17.658	1	22	602	623	UUUUAGCAAGAGUUGUUUUCCC	GGCAAGACGACUCUUGCUAAGG	Cleavage	similar to UniRef100_A7P850 Cluster: Chromosome chr3 scaffold_8, whole genome shotgun sequence; n=1; Vitis vinifera|Rep: Chromosome chr3 scaffold_8, whole genome shotgun sequence - Vitis vinifera (Grape), partial (11%)	1
miR6024	TC14486	3	21.239	1	22	323	344	UUUUAGCAAGAGUUGUUUUCCC	GGCAAAACAACUUUGGCUAGAA	Cleavage	weakly similar to UniRef100_Q38QB6 Cluster: Late blight resistance protein Rpi-blb2; n=1; Solanum bulbocastanum|Rep: Late blight resistance protein Rpi-blb2 - Solanum bulbocastanum (Wild potato), partial (7%)	1
miR6024	FS073948	3	14.391	1	22	598	619	UUUUAGCAAGAGUUGUUUUCCC	GGCAAAACAACGCUAGCUAAAA	Translation	weakly similar to UniRef100_Q9LKQ0 Cluster: RGC1; n=1; Solanum tuberosum|Rep: RGC1 - Solanum tuberosum (Potato), partial (5%)	1
miR6024	TC6020	3	13.271	1	20	881	900	UUUUAGCAAGAGUUGUUUUC	GAAGAAAGCUUUUGCUGAAA	Cleavage	similar to UniRef100_Q9ZTB2 Cluster: Nodulin; n=1; Glycine max|Rep: Nodulin - Glycine max (Soybean), partial (95%)	1
miR6025	TC1726	2.5	22.774	1	22	608	629	ACAAUUGGGAUAACAUCUAGGU	GUCUAGAUGUUAUCCCGGUCGU	Cleavage	similar to UniRef100_A1X877 Cluster: NRC1; n=1; Solanum lycopersicum|Rep: NRC1 - Solanum lycopersicum (Tomato) (Lycopersicon esculentum), partial (6%)	1
miR6025	TC968	3	7.318	1	21	224	244	ACAAUUGGGAUAACAUCUAGG	UUUGUAUGUUCUCCCAAUUGU	Translation	weakly similar to UniRef100_A8MS15 Cluster: Uncharacterized protein At5g14930.3; n=1; Arabidopsis thaliana|Rep: Uncharacterized protein At5g14930.3 - Arabidopsis thaliana (Mouse-ear cress), partial (14%)	1
miR6026	TC9373	3	13.753	1	21	343	363	UCUUGGCUAGAGUUGUAUUGC	GCAAUACAACUCUACUCAAGU	Cleavage		1
miR6026	TC531	3	10.572	1	21	242	262	UCUUGGCUAGAGUUGUAUUGC	GUAAAACAACUUUGGCCAGGA	Cleavage	weakly similar to UniRef100_A1Y9R1 Cluster: NBS-LRR resistance protein-like protein; n=1; Solanum lycopersicum|Rep: NBS-LRR resistance protein-like protein - Solanum lycopersicum (Tomato) (Lycopersicon esculentum), partial (12%)	1
miR6026	TC455	3	24.064	1	21	629	649	UCUUGGCUAGAGUUGUAUUGC	GGAAAACAACUCUUGCCAAGA	Cleavage	similar to UniRef100_A1YUW8 Cluster: Tm-2 ToMV resistance protein; n=1; Solanum tuberosum|Rep: Tm-2 ToMV resistance protein - Solanum tuberosum (Potato), partial (26%)	1
miR6027	TC14326	3	22.144	1	22	1192	1213	UGAAUCCCUCGGCUAUCCAUAA	UUGUGGAUGGCUGAAGGAUUCG	Cleavage	weakly similar to UniRef100_Q1KN29 Cluster: Disease resistance protein RPP13 variant; n=1; Arabidopsis thaliana|Rep: Disease resistance protein RPP13 variant - Arabidopsis thaliana (Mouse-ear cress), partial (16%)	1
miR6164	TC2801	1.5	11.625	1	22	614	635	AUCACAUAAAUUGAAACGGACA	UCUCCGUUUCAGUUUAUGUGAA	Cleavage	similar to UniRef100_A7P1E8 Cluster: Chromosome chr19 scaffold_4, whole genome shotgun sequence; n=1; Vitis vinifera|Rep: Chromosome chr19 scaffold_4, whole genome shotgun sequence - Vitis vinifera (Grape), partial (23%)	1
miR6164	TC9295	2.5	11.919	1	22	178	199	AUCACAUAAAUUGAAACGGACA	UCUUCGUCUCAAUUUAUGUGAC	Cleavage		1
miR6164	TC6095	2	13.309	1	22	707	728	AUCACAUAAAUUGAAACGGACA	UCUCCGUCUCAUUUUAUGUGAU	Translation	similar to UniRef100_A7QAW3 Cluster: Chromosome chr5 scaffold_72, whole genome shotgun sequence; n=1; Vitis vinifera|Rep: Chromosome chr5 scaffold_72, whole genome shotgun sequence - Vitis vinifera (Grape), partial (30%)	1
miR6164	TC11918	3	14.485	1	21	357	377	AUCACAUAAAUUGAAACGGAC	GUACGUUCCAAUUGAUGUGAU	Cleavage	weakly similar to UniRef100_Q54S19 Cluster: PHD Zn finger-containing protein; n=1; Dictyostelium discoideum|Rep: PHD Zn finger-containing protein - Dictyostelium discoideum (Slime mold), partial (3%)	1
miR6164	TC10637	3	8.431	1	22	12	33	AUCACAUAAAUUGAAACGGACA	UUUUUAUCUCAAUUUAUGUGAU	Cleavage	similar to UniRef100_Q9EMH9 Cluster: AMV227; n=1; Amsacta moorei entomopoxvirus 'L'|Rep: AMV227 - Amsacta moorei entomopoxvirus (AmEPV), partial (15%)	1
miR6164	TC3275	3	11.295	1	20	616	635	AUCACAUAAAUUGAAACGGA	UCCGUCCCAAUUUAUGUGAC	Cleavage	similar to UniRef100_O49931 Cluster: Rieske iron-sulfur protein Tic55 precursor; n=1; Pisum sativum|Rep: Rieske iron-sulfur protein Tic55 precursor - Pisum sativum (Garden pea), partial (34%)	1
miR6439	TC10128	3	16.01	1	20	424	443	UGCCAAAUGAAGAAGCUGAA	AUUGGUUUUUUCAUUUGGCA	Cleavage		1
miR6439	TC401	3	16.436	1	21	391	411	UGCCAAAUGAAGAAGCUGAAG	CUUCUUCUUCUUCAUUUGGCC	Cleavage		1
miR6439	FS078937	3	16.436	1	21	574	594	UGCCAAAUGAAGAAGCUGAAG	CUUCUUCUUCUUCAUUUGGCC	Cleavage	UniRef100_A9TB90 Cluster: Predicted protein; n=1; Physcomitrella patens subsp. patens|Rep: Predicted protein - Physcomitrella patens subsp. patens, partial (6%)	1
miR6439	TC3606	3	17.087	1	23	524	546	UGCCAAAUGAAGAAGCUGAAGAC	GCUUUCAUUUUCUGUAUUUGGCA	Translation		1
miR6439	TC1033	3	8.907	1	21	9	29	UGCCAAAUGAAGAAGCUGAAG	UUUCUUUUUCUUCAUUUGGUA	Cleavage	similar to UniRef100_A2YGR5 Cluster: Squamosa promoter-binding-like protein 12; n=1; Oryza sativa Indica Group|Rep: Squamosa promoter-binding-like protein 12 - Oryza sativa subsp. indica (Rice), partial (16%)	1
miR774	FS085694	2	9.911	1	21	403	423	AGAAUAUGGGUGACUGAUUUU	AAAAUCAGUCACCCAUGGUCU	Cleavage		1
miR774	TC13784	2.5	12.69	1	20	316	335	AGAAUAUGGGUGACUGAUUU	GAAUCAGUCAUUUAUAUUUU	Cleavage	similar to UniRef100_A7PVT9 Cluster: Chromosome chr8 scaffold_34, whole genome shotgun sequence; n=1; Vitis vinifera|Rep: Chromosome chr8 scaffold_34, whole genome shotgun sequence - Vitis vinifera (Grape), partial (43%)	1
miR781	TC890	3	12.653	1	20	686	705	UAGAGUUAUUCUGGAUACGU	ACUUGUCUAGAAUAGCUUUA	Cleavage	similar to UniRef100_A7PF89 Cluster: Chromosome chr11 scaffold_13, whole genome shotgun sequence; n=2; Vitis vinifera|Rep: Chromosome chr11 scaffold_13, whole genome shotgun sequence - Vitis vinifera (Grape), partial (28%)	1
miR781	TC6508	3	17.777	1	21	198	218	UAGAGUUAUUCUGGAUACGUU	GAGGCAUCUAGAAUGACUCUA	Cleavage	similar to UniRef100_Q2QCW7 Cluster: 3-ketoacyl-CoA synthase; n=1; Gossypium hirsutum|Rep: 3-ketoacyl-CoA synthase - Gossypium hirsutum (Upland cotton) (Gossypium mexicanum), partial (30%)	1
miR812	TC9702	3	11.538	1	23	104	126	AAGGGAUGAGUAAAGUUGGACGG	CCCUUCAAUUUUACUUAACCCUU	Cleavage	similar to UniRef100_Q8VZH4 Cluster: Tetratricoredoxin; n=1; Nicotiana tabacum|Rep: Tetratricoredoxin - Nicotiana tabacum (Common tobacco), partial (94%)	1
miR812	TC7220	2.5	12.158	1	20	548	567	AAGGGAUGAGUAAAGUUGGA	UUCAACUUUAUUCAUCCUUC	Cleavage	similar to UniRef100_A7PET8 Cluster: Chromosome chr11 scaffold_13, whole genome shotgun sequence; n=1; Vitis vinifera|Rep: Chromosome chr11 scaffold_13, whole genome shotgun sequence - Vitis vinifera (Grape), partial (36%)	1
miR812	TC5428	2.5	9.717	1	20	97	116	AAGGGAUGAGUAAAGUUGGA	UUCAACUUUAUUCAUCCGUU	Cleavage		1
miR812	TC13484	2.5	9.326	1	20	15	34	AAGGGAUGAGUAAAGUUGGA	UUCAACUUUAUUCAUCCGUU	Cleavage	weakly similar to UniRef100_Q48HU2 Cluster: Pyruvate dehydrogenase; n=1; Pseudomonas syringae pv. phaseolicola 1448A|Rep: Pyruvate dehydrogenase - Pseudomonas syringae pv. phaseolicola (strain 1448A / Race 6), partial (3%)	1
miR820	TC6671	3	20.444	1	21	83	103	UCGGCCUCGUAGAUGGACCAG	UUGGUUCAACUAGGAGGUCGA	Translation	similar to UniRef100_A7QW03 Cluster: Chromosome chr2 scaffold_196, whole genome shotgun sequence; n=1; Vitis vinifera|Rep: Chromosome chr2 scaffold_196, whole genome shotgun sequence - Vitis vinifera (Grape), partial (84%)	1
miR827	FS082189	1.5	13.001	1	21	268	288	UUAGAUGAACAUCAACAAACA	UGUUUGUUGAUGCUUAUCUAA	Translation	similar to UniRef100_A7QKE3 Cluster: Chromosome chr2 scaffold_112, whole genome shotgun sequence; n=1; Vitis vinifera|Rep: Chromosome chr2 scaffold_112, whole genome shotgun sequence - Vitis vinifera (Grape), partial (13%)	1
miR827	TC4614	3	15.32	1	21	359	379	UUAGAUGAACAUCAACAAACA	UGUUCGUUGUUGUUUGUCUAA	Cleavage	UniRef100_Q96580 Cluster: 1-aminocyclopropane-1-carboxylate synthase; n=1; Solanum lycopersicum|Rep: 1-aminocyclopropane-1-carboxylate synthase - Solanum lycopersicum (Tomato) (Lycopersicon esculentum), partial (22%)	1
miR827	TC8618	3	11.875	1	21	344	364	UUAGAUGAACAUCAACAAACA	UGUUUUUUGUUGCUCAUCUAA	Translation		1
miR827	TC6195	3	11.875	1	21	355	375	UUAGAUGAACAUCAACAAACA	UGUUUUUUGUUGCUCAUCUAA	Translation		1
miR827	TC4238	3	18.178	1	20	81	100	UUAGAUGAACAUCAACAAAC	GUAUGUUGAUGAUCAUUUGA	Translation	homologue to UniRef100_Q8VWR0 Cluster: Profilin; n=1; Solanum lycopersicum|Rep: Profilin - Solanum lycopersicum (Tomato) (Lycopersicon esculentum), partial (66%)	1
miR827	TC5860	3	18.277	1	20	186	205	UUAGAUGAACAUCAACAAAC	GUAUGUUGAUGAUCAUUUGA	Translation	homologue to UniRef100_Q8VWR0 Cluster: Profilin; n=1; Solanum lycopersicum|Rep: Profilin - Solanum lycopersicum (Tomato) (Lycopersicon esculentum), complete	1
miR829	TC9427	3	13.391	1	24	106	130	AUGGCUCUGAUACCAA-UGUAGAAU	AAUCAACAAUUGGUAUCCGAGCCAU	Cleavage	weakly similar to UniRef100_Q69F89 Cluster: Gag-pol polyprotein; n=1; Phaseolus vulgaris|Rep: Gag-pol polyprotein - Phaseolus vulgaris (Kidney bean) (French bean), partial (17%)	1
miR854	TC6648	3	11.801	1	20	27	46	GAUGGGACAGUGAGGAGGUA	CACCUUUUCACUGUUUCAUC	Cleavage	similar to UniRef100_A7R0I5 Cluster: Chromosome undetermined scaffold_309, whole genome shotgun sequence; n=1; Vitis vinifera|Rep: Chromosome undetermined scaffold_309, whole genome shotgun sequence - Vitis vinifera (Grape), partial (20%)	1
miR854	TC3442	3	12.306	1	20	102	121	GAUGGGACAGUGAGGAGGUA	UACUUCUUCUCUGUUUCAUC	Translation	similar to UniRef100_A7QD88 Cluster: Chromosome undetermined scaffold_80, whole genome shotgun sequence; n=1; Vitis vinifera|Rep: Chromosome undetermined scaffold_80, whole genome shotgun sequence - Vitis vinifera (Grape), partial (65%)	1
miR857	FS079970	0	16.27	1	21	484	504	UAUUAGUAUGUUGAAGGUGUG	CACACCUUCAACAUACUAAUA	Cleavage	similar to UniRef100_Q8L8A2 Cluster: Fertility restorer-like protein; n=1; Petunia x hybrida|Rep: Fertility restorer-like protein - Petunia hybrida (Petunia), partial (30%)	1
miR857	TC1011	3	11.186	1	20	19	38	UAUUAGUAUGUUGAAGGUGU	GCAUUUUCAAUAUAUUAGUA	Cleavage	weakly similar to UniRef100_Q0WRB0 Cluster: Acyl CoA reductase-like protein; n=1; Arabidopsis thaliana|Rep: Acyl CoA reductase-like protein - Arabidopsis thaliana (Mouse-ear cress), partial (29%)	1
miR902	TC7656	3	19.328	1	20	310	329	UAUAUGCAAGAUUCUUCACU	AGUGAAGGAUUUUGCAGAUG	Cleavage	homologue to UniRef100_Q84KJ4 Cluster: Myosin XI; n=1; Nicotiana tabacum|Rep: Myosin XI - Nicotiana tabacum (Common tobacco), partial (9%)	1
miR902	TC9235	3	17.063	1	20	149	168	UAUAUGCAAGAUUCUUCACU	AGUGGAGAAUCUUGUUUAUG	Cleavage	homologue to UniRef100_A7P864 Cluster: Chromosome chr3 scaffold_8, whole genome shotgun sequence; n=1; Vitis vinifera|Rep: Chromosome chr3 scaffold_8, whole genome shotgun sequence - Vitis vinifera (Grape), partial (43%)	1
miR902	TC9899	2.5	15.39	1	20	1077	1096	UAUAUGCAAGAUUCUUCACU	AGAGAAGUAUCUUGUAUAUA	Cleavage	similar to UniRef100_A7P122 Cluster: Chromosome chr19 scaffold_4, whole genome shotgun sequence; n=1; Vitis vinifera|Rep: Chromosome chr19 scaffold_4, whole genome shotgun sequence - Vitis vinifera (Grape), complete	1
miR902	TC5856	3	10.579	1	21	1091	1110	UAUAUGCAAGAUUCUUCACUA	UAGUGAA-AAUUUUGUAUAUA	Cleavage	weakly similar to UniRef100_Q8L800 Cluster: Glutamate/malate translocator; n=1; Flaveria bidentis|Rep: Glutamate/malate translocator - Flaveria bidentis (Coastalplain yellowtops), partial (49%)	1
m0001	FS082687	2.5	21.208	1	20	639	658	UUUGGUUUGAAAGAUUGGGU	UCCCAAUCUUUCGAGUCAAA	Cleavage	weakly similar to UniRef100_Q6ER76 Cluster: Rab11 binding protein-like; n=1; Oryza sativa Japonica Group|Rep: Rab11 binding protein-like - Oryza sativa subsp. japonica (Rice), partial (5%)	1
m0001	TC1751	3	15.528	1	20	871	890	UUUGGUUUGAAAGAUUGGGU	GCUCAAUUUUUCAAACCCAA	Cleavage	similar to UniRef100_A7PYS5 Cluster: Chromosome chr12 scaffold_38, whole genome shotgun sequence; n=1; Vitis vinifera|Rep: Chromosome chr12 scaffold_38, whole genome shotgun sequence - Vitis vinifera (Grape), partial (40%)	1
m0001	TC14175	3	8.698	1	21	357	377	UUUGGUUUGAAAGAUUGGGUU	AACUCAAUAAUUCAAACCAAG	Cleavage	similar to UniRef100_Q6J193 Cluster: Fasciclin-like AGP 11; n=1; Populus tremula x Populus alba|Rep: Fasciclin-like AGP 11 - Populus tremula x Populus alba, partial (65%)	1
m0001	TC13303	3	1.317	1	20	245	264	UUUGGUUUGAAAGAUUGGGU	AUCCAAUUCUUCAAACCAAU	Cleavage	weakly similar to UniRef100_Q66GI4 Cluster: At2g32230; n=1; Arabidopsis thaliana|Rep: At2g32230 - Arabidopsis thaliana (Mouse-ear cress), partial (49%)	1
m0001	TC8458	3	16.651	1	20	2	21	UUUGGUUUGAAAGAUUGGGU	ACCCAAUCUUUGAAGCUAGG	Translation	similar to UniRef100_A5AUZ0 Cluster: Ribosomal protein S8; n=1; Vitis vinifera|Rep: Ribosomal protein S8 - Vitis vinifera (Grape), complete	1
m0001	TC9893	3	9.205	1	20	582	601	UUUGGUUUGAAAGAUUGGGU	ACUUAAGCUUUCAAGUCAAA	Cleavage	similar to UniRef100_Q9LIC2 Cluster: Multispanning membrane protein-like; n=2; Arabidopsis thaliana|Rep: Multispanning membrane protein-like - Arabidopsis thaliana (Mouse-ear cress), partial (31%)	1
m0001	TC5595	3	21.154	1	20	196	215	UUUGGUUUGAAAGAUUGGGU	AUCCAAUUUUCCAGAUCAAA	Translation	similar to UniRef100_Q9AT47 Cluster: Sulfate transporter 2; n=1; Solanum lycopersicum|Rep: Sulfate transporter 2 - Solanum lycopersicum (Tomato) (Lycopersicon esculentum), partial (15%)	1
m0001	TC5079	3	3.574	1	21	412	432	UUUGGUUUGAAAGAUUGGGUU	GACCCCUUUUUUCAGACCAAA	Cleavage	similar to UniRef100_A9SL80 Cluster: Predicted protein; n=1; Physcomitrella patens subsp. patens|Rep: Predicted protein - Physcomitrella patens subsp. patens, partial (22%)	1
m0002	TC5469	0	19.516	1	21	2136	2156	CUUGUGAAGGUAGAGAUAGCA	UGCUAUCUCUACCUUCACAAG	Cleavage	ARF8;SmARF8	1
m0002	TC9181	2.5	18.814	1	20	756	775	CUUGUGAAGGUAGAGAUAGC	UGUAUCUCUACCUUUACAAG	Cleavage	homologue to UniRef100_Q40517 Cluster: Mitogen-activated protein kinase homolog NTF3; n=1; Nicotiana tabacum|Rep: Mitogen-activated protein kinase homolog NTF3 - Nicotiana tabacum (Common tobacco), partial (43%)	1
m0002	FS000959	2.5	15.101	1	21	117	137	CUUGUGAAGGUAGAGAUAGCA	UGGUCUCUCUACCUUUACAAG	Cleavage	similar to UniRef100_UPI000069D9EE Cluster: solute carrier family 7 (cationic amino acid transporter y+ system) member 14; n=1;, partial (2%)	1
m0002	FS075321	3	18.404	1	21	265	285	CUUGUGAAGGUAGAGAUAGCA	UGGUCUUUCUACCUUCACGAG	Cleavage	weakly similar to UniRef100_A7QIT6 Cluster: Chromosome chr2 scaffold_105, whole genome shotgun sequence; n=1; Vitis vinifera|Rep: Chromosome chr2 scaffold_105, whole genome shotgun sequence - Vitis vinifera (Grape), partial (31%)	1
m0002	TC10422	3	12.894	1	20	779	798	CUUGUGAAGGUAGAGAUAGC	UCUAUCUUUAGCUUUACAAG	Translation	similar to UniRef100_A7NSS8 Cluster: Chromosome chr18 scaffold_1, whole genome shotgun sequence; n=1; Vitis vinifera|Rep: Chromosome chr18 scaffold_1, whole genome shotgun sequence - Vitis vinifera (Grape), partial (24%)	1
