# Supplementary material for: Identification of MiRNA from Eggplant (Solanum melongena L.) by Small RNA Deep Sequencing and Their Response to Verticillium dahliae Infection
Source: PLoS One. 2013 Aug 27;8(8):e72840. doi: 10.1371/journal.pone.0072840 (PMC3754920; doi:10.1371/journal.pone.0072840)
Supplement: Table S5 — Differentially expressed miRNAs between libraries. (XLS) [file pone.0072840.s007.xls]

## Sheet: Sheet1
miR-name	CK-std	TR-std	fold-change(log2 TR/CK)	p-value	sig-lable
miR1023	0.0974779	0.0486096	-1.00383	0.615673
miR1026	0.0974779	0.0486096	-1.00383	0.615673
miR1030	0.01	0.0972193	3.28124	0.317953
miR1088	3.99659	1.11802	-1.83782	1.72044e-07	**
miR1120	0.0974779	0.291658	1.58113	0.28633
miR1127	0.0974779	0.0486096	-1.00383	0.615673
miR1128	0.0974779	0.0486096	-1.00383	0.615673
miR1222	0.0974779	0.01	-3.28507	0.156748
miR1310	0.0974779	0.874973	3.16609	0.00956313
miR1318	0.01	0.145829	3.8662	0.221285
miR1428	0.01	0.0486096	2.28124	0.480084
miR1432	0.01	0.340267	5.0886	0.0617139
miR1436	0.389911	0.486096	0.318096	0.70881
miR1439	0.0974779	0.01	-3.28507	0.156748
miR1446	0.292434	0.0486096	-2.58879	0.0765514
miR1507	0.01	0.0972193	3.28124	0.317953
miR1520	0.01	0.0486096	2.28124	0.480084
miR156	19208.6	12139.6	-0.662028	0
miR157	225000	148863	-0.595938	0
miR158	0.487389	0.340267	-0.518406	0.537244
miR159	408.627	306.727	-0.413831	4.44832e-48
miR160	18.9107	16.0412	-0.237423	0.0682233
miR162	91.2393	58.526	-0.640577	8.64009e-25
miR164	253.442	156.815	-0.692598	8.94825e-76
miR165	9.16292	8.60391	-0.0908157	0.62009
miR166	20182	15798.2	-0.353312	0
miR167	10618.4	8704.14	-0.286788	0
miR168	8340.11	5657.09	-0.560006	0
miR169	37.9189	33.1518	-0.193831	0.0335928
miR170	0.194956	0.0486096	-2.00383	0.219651
miR171	115.999	65.0883	-0.833638	5.25467e-49
miR172	212.892	158.127	-0.429034	2.37675e-27
miR1863	0.0974779	0.01	-3.28507	0.156748
miR1885	0.194956	0.0486096	-2.00383	0.219651
miR2086	0.01	0.0486096	2.28124	0.480084
miR2111	4.19155	1.60412	-1.3857	1.61994e-05	**
miR2118	0.292434	0.0972193	-1.58879	0.204701
miR2911	0.487389	0.291658	-0.740798	0.391259
miR2950	0.0974779	0.0972193	-0.00383237	0.998217
miR319	111.027	65.9633	-0.751179	2.83347e-39
miR3440	0.01	0.0486096	2.28124	0.480084
miR3627	12.9646	5.5415	-1.22622	6.80641e-12	**
miR3630	0.01	0.0486096	2.28124	0.480084
miR390	342.83	414.689	0.274537	1.75385e-22
miR393	27.9761	13.9024	-1.00887	1.32104e-17	**
miR394	10.2352	7.19423	-0.508625	0.00547366
miR395	2.53442	0.291658	-3.11931	8.42948e-09	**
miR396	635.556	469.083	-0.438175	1.70613e-82
miR397	76.5201	50.9429	-0.586958	3.78596e-18
miR398	32.3627	30.9157	-0.0659888	0.485341
miR399	68.4295	4.61792	-3.8893	1.76116e-236	**
miR403	51.0784	33.5893	-0.604713	3.04809e-13
miR408	91.5317	145.732	0.670971	3.13379e-36
miR414	0.194956	0.0972193	-1.00383	0.47775
miR4414	238.333	170.377	-0.484252	9.38021e-38
miR477	0.682345	0.972193	0.510741	0.41773
miR479	0.01	0.0486096	2.28124	0.480084
miR482	67.4547	52.8387	-0.352324	4.55085e-07
miR5048	0.0974779	0.0486096	-1.00383	0.615673
miR5049	0.584867	0.826364	0.498668	0.464448
miR5169	0.01	0.0486096	2.28124	0.480084
miR5171	0.682345	0.291658	-1.22622	0.115455
miR5175	0.01	0.0486096	2.28124	0.480084
miR5204	0.01	0.0486096	2.28124	0.480084
miR5234	0.01	0.0486096	2.28124	0.480084
miR5240	0.194956	0.01	-4.28507	0.045214
miR5281	0.01	0.0486096	2.28124	0.480084
miR5284	0.01	0.0972193	3.28124	0.317953
miR529	0.194956	0.01	-4.28507	0.045214
miR5298	0.01	0.0486096	2.28124	0.480084
miR530	0.487389	0.0486096	-3.32576	0.00926018
miR5301	138.614	96.1499	-0.527711	3.07113e-26
miR5303	0.487389	0.194439	-1.32576	0.156016
miR535	0.01	0.388877	5.28124	0.0457876
miR5635	0.01	0.0486096	2.28124	0.480084
miR5654	0.0974779	0.0972193	-0.00383237	0.998217
miR5745	0.682345	0.534706	-0.351756	0.613176
miR6019	0.194956	0.340267	0.803523	0.481641
miR6020	8.57805	11.7635	0.455599	0.0108302
miR6022	3.11929	6.0762	0.961952	0.00060719
miR6023	0.0974779	0.0486096	-1.00383	0.615673
miR6024	119.508	162.356	0.442057	2.2748e-20
miR6025	0.877301	1.11802	0.349805	0.53643
miR6026	13.3545	9.47888	-0.494534	0.00199786
miR6027	2156.5	1686.22	-0.354901	1.73527e-203
miR6149	904.4	784.657	-0.204899	2.63953e-32
miR6164	1.16973	1.45829	0.318096	0.517714
miR6439	0.194956	0.145829	-0.41887	0.749598
miR773	0.01	0.291658	4.8662	0.0836746
miR774	0.01	0.0486096	2.28124	0.480084
miR781	0.01	0.0486096	2.28124	0.480084
miR812	0.01	0.0486096	2.28124	0.480084
miR820	0.01	0.0972193	3.28124	0.317953
miR827	0.877301	0.145829	-2.58879	0.00215815
miR829	0.779823	0.631925	-0.303393	0.639163
miR845	2.6319	3.11102	0.24128	0.465502
miR854	0.194956	0.01	-4.28507	0.045214
miR857	0.01	0.0486096	2.28124	0.480084
miR902	0.01	0.0486096	2.28124	0.480084
m0001	260.266	180.245	-0.530031	2.74682e-48
m0002	0.01	0.437487	5.45117	0.0341323
